# Supplementary material for: Identification of genes expressed in the sex pheromone gland of the black cutworm Agrotis ipsilon with putative roles in sex pheromone biosynthesis and transport
Source: BMC Genomics. 2013 Sep 22;14:636. doi: 10.1186/1471-2164-14-636 (PMC3849270; doi:10.1186/1471-2164-14-636)
Supplement: Additional file 2 — The identified transcripts with putative roles in Agrotis ipsilon sex pheromone biosynthesis and transport (Tables 3,4,5). [file 1471-2164-14-636-S2.txt]

Additional file 2. The identified transcripts with putative roles in Agrotis ipsilon sex pheromone biosynthesis and transport.

>Unigene_3821-PBANR
TCAGATCTTATACTATTAGTATGTGGATTGCCATTCGAAGTGCACAGATTGTGGAACCCGGACACGTATCCATTAGGCGAGGCGCACTGCATCGCCATCGGGCTGGCGTCCGAGACGTCAGCCAACGCGACAGTTTTGACGATCACGGCGTTCACCGTGGAGCGCTACATAGCGATATGTCGGCCGTTCATGTCGCACACCATGTCGAAGCTATCGAGAGCCGTGCGGTTCATAATAGCGATATGGGTGGTGGCGCTGTGCACGGCGGTGCCGCAAGCCATGCAGTTCGGTATAGTGTCGTATGTGGATAATGGGGTGAATGTGAGCGCGTGTACAGTGAAGGGTGTGGGTGTACATCAAGTGTTCGTTATATCTAGTTTCGTGTTCTTCGTGGTGCCTATGTCGATGATATCAGTGTTGTACGCGTTGATAGGTGTTAAGTTGCGGACCTCTCGGGTTTTGCATCCTGTGAAGAAGCTCTCAGTGGACAGTAATGAGAGAGCGAGTGGACAGATGCAGTATAGGAACGGAGCCTCACAGAGAAGAGTCATCAGAATGCTCGTTGCGGTGGCGCTGTCATTCTTCATTTGCTGGGCGCCCTTCCACGTGCAGAGACTGCTGGCCATCTACGGGAAAAGTTTAGAACACCCTTCAGATACCTTCTACCTGGTCTACATCGTGCTCACGTTTTTATCGGGGGTGCTTTATTTCCTGTCGACAGCCATCAACCCTTTCCTCTACAACATCATGTCAAATAAATTCAGAAACGCCTTCAAGGTGACGTTAGCGACGTGGTGCGGTCGAGGCGGGCCACGCATGGGGCGCACATATAGCGCCCTTCTAGCGTCCCAGCGGCTGAGGGCCGGGGCCCGGGGGCCTGCGCCAGTGTGCGAGGTACCCGTCGCCTGCGCAGGCTATCCACAGCCACCACACAATTGTATGATGCGCCGCCGCGAGCGCAGG
>Unigene_2338-ACC
ATGGTGGGGTACGTGAGTGCTGGTACAGTGGAGTACCTTTACGAGCCTGCGACTGGCGCCTATTACTTCCTGGAGCTGAACCCTCGATTGCAAGTAGAGCATCCTTGTACTGAGATGGTGGCTGATGTCAATCTACCCGCCGCGCAGCTGCAGATCGCCATGGGTCTGCCTCTGTACCACATCAAGGACATTCGTCTCCTGTACGGCGAGTCTCCGTGGGGTCTGTCTCAGATCGAGTTCGACGAGCCCAAGCAGAGACCCTCGCCCTGGGGACACGTCATCGCTGCTAGGATCACCTCGGAGAACCCTGATGAAGGTTTCAAGCCATCTTCAGGCACAGTTCAAGAACTAAACTTCCGGTCGTCCAAGAACGTGTGGGGTTACTTCAGTGTGGCGGCTTCCGGTGGACTGCACGAGTTCGCTGACTCACAGTTTGGACATTGTTTCTCGTGGGGAGAGACCAGGGAACAGGCTAGAGAAAACTTAGTCATAGCTCTCAAAGAGTTGAGCATCCGCGGTGACTTCCGTACAACAGTGGAGTACCTGATCACCTTGTTGGAGACCGGCGCCTTCCAGAACAATGACATTGACACCGCCTGGCTGGACGCGCTTATTGCTGAGAGGATGCAATCAGAGAAGCCAGACATAATGCTGGGTGTGATCTGCGGCTCCATCCTCATAGCTGACGCCATCATCACTGCCAACTTCCAGGAGTTCAAGAGTGCGCTTGAGAAGGGTCAAATCCAAGGATCCAGCGCCCTCTCGAACTGCGTGGAAGTGGAACTGATCCACACCGGGTCCAAGTACAAGGTGTACGCCACCAAGTCCGGTCCGACCTCATACTTCCTCGCTATGAACGGCAGCTTCAAGGAGATGGAGGTGCACAAGCTTACTGATGGAGGTATGCTCCTCTCAATCGACGGCGCCTCCTTCACGACCTACCTGCGTGACGAAGTGGACAAATACAGGATAGTGATAGGCAACCAGACGGTCGTGTTCGAGAAGGAGAAGGATCCGTCCAAGTTGCGTGCGCCGTCTGCTGGCAAACTGATCAACACGCTCGTGGACGACGGAGGACATGTCGACAAGGGACAGCCTTATGCTGAGATTGAGGTGATGAAGATGGTGATGACGCTGGCAGCTCCTGAGTCAGGCAAGGTGACCTGGATCTTACGATCTGGTGCTGTATTGGATATGGGCGCTCTGATTGGCACATTGGAACTGGACGACCCATCCCTCGTCACAACGGCCACACCATACAAGGGACAATTCCCCATCGAGGAGAATCCCAACCTCTCTGAGAAGCTCAACCATTCACACCAGAAATTGAGGGCAGTTCTTGAAAATACTCTGCAAGGTTATTGTCTTCCTGAACCGTACAACACTCCTCGTCTTCGTGAAGTGGTTGAGAAGTTCATGCAGAGTCTACGCGACCCGTCGTTACCACTCTTGGAGTTGCAGGAGGTCCTCTCATCGACCTCCGGCCGCATCCCCATCGCGGTGGAGAAGAAGGTCCGTAAGCTGATGGCTCTGTACGAGAGGAACATCACCAGTGTACTGGCGCAGTTCCCCAGCCAACAGATAGCCAGCGTTATTGATCACCACGCAGCATCTCTACAAAAGAGGGCAGACAGAGATGTGTTCTTCATGAGCACGCAAGCTCTTGTTGTTCTAGTACAAAGATATAGGAATGGTATCCGAGGCAGAATGAAGGCAGCTGTCCACGATTTGCTAAAGCAATACTATCAAGTGGAAAGTCACTTCCAATTAGGTTCGTACGACAAGTGCGTGGTAACTCTACGCGATCGCTATAAGGATGATATGCAGATGGTGTCCAACATTATATTCTCACATAACCAAGTCGCTAAGAAGAATTTGTTGGTGACTCTCCTGATCGACCACCTATGGTCCAACGAGCCAGGTCTCACAGATGAGCTGGCGACCACACTCAACGAGCTCACCTCACTGCACAGAGCTGAACATAGCAGAGTAGCACTTAGAGCTAGACAGGTCCTGATCGCAGCTCATCAACCAGCCTACGAGCTCCGTCACAACCAGATGGAGTCGATATTCCTCTCCGCAGTGGACATGTACGGACACGACTTCCACCCCGAGAACTTACAGAAATTGATCCTGTCTGAGACTTCGATCTTTGATATACTCCACGATTTCTTCTACCACACTAATGCCGCGGTATGCAACGCAGCCCTGGAAGTATACGTCCGTCGCGCGTACACGTCGTACGATATCACGTGCCTGCAGCACCTGGCTCTATCCGGCGAGCTGGGCGTCGTCCACTTCCAATTCATACTGCCCACTGGACATCCCAACAGAATCCCGATCAGCCAAGCTGAAATTGAGATGGAATCAGGCACGGACGCCGAAGGTATTCCAGCTGAGCTATGTACGGCAGCCATGAGGAAGTGTCACCACCGCACTGGCGCGCTGGCCGCCTTCGAGTCCTTCGACCAGTTCGTGCAGTACTCTGATGAGCTGTTGGATCTGGTGCATGACTTCGCCAGTTCTGCTTCTGTGAGGAAAGAGGACTTGGCGGCGCTGCAGGAGGGCAGCGAGAGCCGCGACAGTACCAGCATCAATGTCGGCATGGACTTCAAACCTTCCGATACTGATAATGAGGCCCCTCTGGAACCAATCCACATCTTAATGATCGGAGTGCGCGACTCCGGTGAGAGCGACGACAGCGCGGTGTCGCGTCGCTTCGGCAACTTCTGTCGCAAGCACCGACATGAACTGCATCAGAAGAGGATCAGGAGGATCACCTTCATGTTGCTGATCAAACGTCAATTCCCCAAATTCTTCACATACCGCGCCCGCAACGACTTCTCAGAAGACACGATCTACCGGCACCTGGAGCCCGCGTCGGCCTTCCAGCTGGAGCTGTACCGCATGAGGAGCTACGAGCTGGAGGCGCTGCCCACTAGCAACCAGAAGATGCACCTGTATCTCGGCAAGGCTAAGGTGAAGAAGGGACAAGAAGTGACAGACTACAGATTCTTCATCCGTTCCATCATCAGACATCAAGATCTCATCACCAAAGAAGCCAGTTTCGAGTACCTCCAGAATGAGGGAGAGAGGGTACTCTTAGAAGCCATGGATGAGCTGGAGGTGGCATTCTCCCACCCGCTCGCTAAGAGGACCGACTGTAACCACATATTCCTGAACTTTGGACCCACTGTCATCATGGACCCGGCCAAGATTGAAGAATCAGTCCTCGGCATGGTGATGCGTTACGGCCCTCGTCTCTGGAAACTAAGAGTGTTACAGGCTGAAATCAGATTCACACTGCGAATTGGCCCAGGCCCCGGCGCGCCCACTAAGAACGTGCGACTGTGTCTGTCCAACGGTTCGGGGTACTCGCTCGATGTGTACACCTACGAGGAGATCTCAGACCCCAAGATTGGTGTGATAATGTTCCAATCGTTCGGACCAAGACAAGGTCCCATGCATGGACTACCGATCTCCACTCCATACGTTACCAAAGATTATCTACAACAGAAGAGATTCTTGGCCACATCACAAGGCACGACCTATGTCTACGATATACCTGACATGTTCCGACAAATGATTGAGAGGAAATGGCGGGAGTGCATCGAAGAGGGCAGCGTTGAAGGTCCAATACCAGATAACGTAATGACTTCCGTTGAGCTGGTGGTGGAGCCTGATGGTGAGAGACGAATCGTAGAAGTTACCAGGCTGCCAGGACAAAATAATGTCGGCATGGTAGCTTGGCGTCTAACCCTGTTCACACCAGAATGCCCCGACGGCCGTGACATCATACTTATCGCTAACGACCTAACATACTTCATGGGGTCTTTTGGACCCAACGAGGATTGGGTCTACTACAAGGCGTCTGTGTACGCTAGAGAGCTGAAAATACCTAGGGTATACATCAGTGTAAACTCAGGCGCCCGTATTGGAGTTGCCGAGGAAGTGAAATCTGAATTCAACGTCGCCTGGCTGGATTCTGAGAGACCCTCTCGAGGGTTTAAGTACTTATATTTGACACCTGAGTCTTACTCGAAGTTGGGCGCTCTTGGATCAGTGAAAACGGAACTGATTGAGGATGAAGGCGAGTCGCGGTATAAGATCACTGATATTATTGGCAAGGAAGATGGTCTCGGCGTGGAGTGTCTCCGCGACGCAGGTCTGATCGCCGGCGAGACTGCCCAGGCGTACGAGGACATCGTCACCATCTCCATAGTCACCTGCCGAGCCATCGGTATCGGATCTTACGTAGTCAGATTAGGCCACAGAGTGATCCAGGTGGAGTCCTCCTACATCATCCTCACGGGCTACGCAGCCCTCAACAAGGTGCTGGGTCGCGCGGTGTACGCCAGCAACAACCAGCTGGGAGGCCAGCAGGTCATGCATCACAACGGAGTGTCGCACGCGGTGGCTCCCACTGACCTGGACGCCGTGAGGACCGCGCTCAGGTGGCTCGCGTTTGTACCCAAGGATAAAATGAGCATGGTCCCCATAATGCGTCCGTGGGACCCCATCGACCGTCCAGTGGAGTGGGTCCCTCCTCGCGCGGCCCACGACCCTCGCCTCATGTTGTCGGGCGACGCGGCCCGCGCCGGGTTCTTCGATGTGGGCAGCTGGGACGAGATCATGCAGCCTTGGGCACAGACTGTTATTACTGGTCGCGCCCGTCTCGGCGGTATTCCAGTTGGAGTAGTAGCAGTAGAAACTAGGACAGTAGAGCTCACTCTACCAGCTGATCCTGCTAATTTGGACTCCGAAGCCAAGACCTTGCAACAGGCTGGACAGGTATGGTTCCCCGACTCAGCCTACAAGACAGCTCAGGCCATCAACGACTTCTCCCGCGAAGGTCTACCTATCATGATCTTCGCCAACTGGAGAGGATTCAGTGGCGGACAGAAAGATATGTACGAGCAAATCTTGAAGTTCGGTGCTGAGATAGTCCGCGCCCTCCGCGGTGCGACGGCCCCGGTCATAGTGTACATCCCTCCCGGAGGAGAGCTCCGAGGAGGAGCCTGGGCCGTCGTGGATCCCTCTGTTAACAGTCTCAGGATGGAGATGTACGCAGACCCGGAGGCTAGGGGTGGTGTCTTAGAAGCGGAAGCCATAGTTGAAGTGAAGTTCAAACAGCGAGATATCTTGAAGACCATGCACCGTCTGGACCCTGAACTACAGAGAGTGGGAGCTAGGATCGCAGAAATAAAGGAACAAATTAAGGAGATCTCAAAGGGACTGGATCGCAGAGGATCTGTGGATGAGAGCCTCATCAGGACAGACGCTGGCAAAGCAGCTGAAACCCGAGTGAGGGAACTAGAGACAGAATTATTGGCCGCTGAAAAAACAGCCAAAGCACGCGAAAAGGAACTCAGCCCTATTTACCACCAGATCGCAGTACAATTCGCAGAACTACACGACACAGCCGAAAGGATGTTAGAAAAAGGATGCATATTTGACATCGTACCATGGCGCGACTCCCGCCGTCAGTTCTACTGGCGTCTGAAGCGTCTGCTGCGACAGAACGAGCAGGAGAGGAGAGTGCAGGAGGCAGTACGACCTGCAGACAAGATGGAGCAGGGACCTGCTGCCGCCACGCTCAGGAGGTGGTTCACTGAGGACAGGGGGGAGACACAGTCCCACCAATGGGAGCACGACAACGAAGCGGTCTGCAAGTGGCTGGAGGCTCAGGCGGGAGACGACAACTCGGTCCTGGAGAGAAACCTCCGCTCCATACACCAAGACGCGCTGCTGCAGGCTGTCAACAACCTTGTAGTGGAACTCACACCTTCACAACGTGCCGAATTCATCAGAAAACTGTCAGCGTTAGAGATGGAGCAATAA
>Unigene_6244-ACC
TGTGATTATTTTTCGGATATTTTATTTTATGTTGACGGTTATATTTATTATCGGATTTGTTTAGTTTTTATTGTTATTAAGTTATTGGAGTGGGCTGAAGGTTTCAAAGAAGTCAAAATGGCTGAGCAACAGGATCAAGCCCGTTGTTCTTCAAGTGAAAGTGATAATTTTGAGAAAATCGACTCAGAAGAGGCTAAGGAAAATGGTGCAGCAGCAAACTTCGTGATCGGCGAGGAGGTGGAACAGGAGCCTGTAGATGAACCAGCTCACGAAGGCCGGGACTCCTTCCCCGGAGCCCCAATACCACGGCCAAACAGACCACGACCCATGACCGTGGCGCAGCAGCTCGCTCTCGCGGAGAAAAGGAGCACTTTAAGGCCGTCTATGTCCCAGGGTACAGTGATCCACAGCCAACGCTTCCAAGAGAAAGACTTCACGGTAGCTACCCCTGAGGAGTTCGTCAGGAGGTTCCAGGGCACCAAGCCTATAAACAAGGTCCTGATCGCCAACAACGGTATCGGCGCTGTGAAATGCATGCGTTCAGTTCGAAGATGGTCTTACGAGATGTTCAAGAACGAACGGGCGGTGCGCTTTGTTGTCATGGTGACTCCGGAGATCTAA
>Unigene_18120-FAS
ATGCCGAGTGCCGTGACCAACGGAGCCCGAGGGTCCGAGGACGACATCGTGCTGACGGGGCTGTCGGGCCGCCTGCCCGAGTCCGACACCATCGAGGAGTTCGCACAACAGCTGTTTGATGGCATTGACCTGGTCACCGCAGATGATAGAAGATGGACCCCAGGATTGCACGGGCTCCCGGAACGCAATGGCAAGCTTAAAGACCTGGCGCACTTCGACGCGACGTTCTTCGGCGTGCACGCCAAGCAGGCGCACCTCATGGACCCGCAGCTGCGGCTGCTGCTGGAGCTCACGCACGAGACCATCATCGACGCCGGCATCAACCCCAGCGAGCTGCGCGGCTCGCGCACCGGCGTCTACGTGGGCGTGTCCAACTCGGAGACGGAGGAGATGTGGACCGTGGACCCCGACAAGATCAACGGCTACGCGCTCACGGGCTGCTGCCGCGCCATGTTCCCCAACCGCATCTCCTACACCTTCGACCTGAAGGGGCCGTCCTTCGCCGTGGACACGGCCTGCTCCAGCTCCATGTTCGCGCTGGCGCAGGCGGCCACGGCCATTCGCTCGGGCCACTGCGACGCCGCCATCGTGGCCGGCTGCAACCTGTGCCTGAAGCCCGCCAACTCCCTCAACTTCCACCGCCTCAGCATGCTGTCGCCCGAGGGCCGCTGCGCCGCCTTCGACGCCAGCGGGCGCGGCTACGTGCGCTCGGAGGCGGCCGTGGCCGTGCTGCTGCAGCGGCGCGGCGCGGCGCGGCGCGTGTACGCCACTCTGCGTGGCCTGCGCGTCAACACCGACGGCGCCAAGGACCAGGGTATCACGTTCCCGTCCGGCGACATGCAGCGCCGCCTGGCCGAGGAGACCTTCGCCGAGGCCAAGCTGCGGCCCGCGGACGTCGCCTACGTCGAGGCGCACGGCACCGGCACCAAGGTGGGAGACCCTCAGGAGGTGAACGCCATCGCGGAGCTGTTCTGCAAGGGACGCAAGGGGCCGTTGCTGCTGGGCTCGGTGAAGTCCAACATGGGCCACTCGGAGCCCGCGTCCGGCCTGTGCTCCGTCGCCAAGGTGGTGGTGGCCATGGAGCGCGGCATCATCCCCTCCAACCTGCACTACAAGAATGCTAACCCCGACATCCCGGCCCTTAGTGACGGCCGGATCAAGGTGGTGGACCGCAACACGCCGTGGGATGGCGGGCTGGTGGCCATCAACTCGTTCGGCTTCGGCGGCGCCAACGCGCACGTTATCTTCGAGTCGGAGGCGGGCGGCGGCGCCGCACGCACTCCGGCGCGGTACGCGGCGCCGCGCCTGGTGCTGGCCTCGGGCCGCACGGAGGAGGCCGTGCAGGAGCTGACGCAGCTGGCGGCGCAGCACCGCGAGGACGCCGGCCTGCACGCGCTGCTGGACGCCGTGCACCGGCACAACATCCCCGGCCACTCGTACCGCGGGTTCGCCGTGCTCAGCGACCCGCCCGTGCAGGAGTGCATCGAGATAGAGAGCGGTGATCCTCGGCCAGTGTGGTTCGTGTTCTCGGGCATGGGCTCGCAGTGGCCCGGCATGGCCAAGACTCTGATGCAGCTGCCGGCGTTCGCCGCCAGCATCAACCGCTCGGCGGCGGCGCTGCGGCCGCACAAACTGGACCTGATCAATATCATTACGGATGCGCCGGCGGCGGCGTTCGACGACGTCATCAACTCGTTCGTGTCCATCGCGGCCGTGCAGGTGGCGCTCGTGGACGTGCTGCGCGCGCTCGAGATCCGGCCCGACGGCATCGTGGGCCACTCGGTCGGCGAGATCGGCTGCGCGTACGCCGACGAGACGCTGACGGCGGAGCAGGCTGTGTTGGCCGCGTACTGGCGAGGCCGCAGCATCGTGGACGCCAAGCTGGCGCCGGGTGCCATGGCGGCCGTGGGCCTGTCGTGGGAGCAGTGCGAGGCGCGCTGCCCGCCCGACGTAGTGCCGGCCTGCCACAACGCCAACGACAGCGTCACGATTTCAGGGCCGGTAGATTCGCTGGAGAAGTTCGTAGCGGAGCTGTCTGCGGAGGGCACGTTCGCCCGGCGCGTCAACAGCTCGGGCGTGGCGTTCCACAGCAAGTACATCGCCGCCGCCGCGCCGCTGCTGCGCCGCAGCCTGGAGAAGGTCATCACGGCGCCCAAGCCGCGCACCAGTCGCTGGGTGTCGTCCTCGCTACCGCGCGACCAGTGGAACTCCGACCTCGCCAAGTTGAGCGACGCCAACTACCACGTGAACAACCTGCTGTCGCCGGTGAGGTTCGCGGACGCCCTGCGCGAGGTGCCGGCGCGCTCCATCGTGGTGGAGGTGGCGCCGCACGCGCTGCTGCAGGCCGTGCTCAAGAGAGCGCTGCCGGCGCCCGCGGCCGCGCACGTGCCGCTGGTGCGGCGCGACGCGGCCTGCGCCTGCGCACACCTGCTGGCCGCGGCCGGCCGCCTGTACGCGGCGGGCGCGCAGCCGGCCGTGGGCCGCCTGTACCCGGCCGTGGTCTGGCCCGTGCCGCGCGGCACGCCGGGCCTGGCCTCGCGCGTGCGCTGGGACCACCGCCTGGAGTGGCAGGTGGCGCACTTCGGCAACGCCTCGCGCTCGGGCGAGAACGTCATCGAGTACGACGTGTCGCGCAACGACGACAGCTTCATCACCGGACACAACATCGACGGCCGCGTCCTGTTCCCCGCCACCGGTTACCTGACTCTCGTGTGGAGAACTATGGCGAAGCTGAACAACCGCAAGCCTGAGGAGACCCCCATCGTCATGGAGAACATTCAGTTCCGACGAGCCACCATCGTGTCGCGCGACACGCCCGTGCGCTTCCTGATCAACGTGCTGGACGGCACGGGCGAGTTCGACGTGTGCGAGGGCGGCGCCGTGGTAGTGACGGGCACCGTGCGCCTGGCCGACGACCCGGCCGGCGAGCGCCTGAAAGACCTGGACTGCACGCCGCCGCGCCGCGAGGACGGGCTGCTGCCGCTCGTCACCGACGACATCTACAAGGAGCTGCGCCTGCGCGGCTACAACTACGGCGGCATCTTCCGCGGCATTCGCGCCTCCGATCCGCGCGGCACTTGCGGCGAGCTGGCCTGGGACGACAACTGGATCTCGTTCATGGACACCATGCTGCAGTTCGGTATCATCGGCGTGGACACGCGCGAACTGTACCTGCCCACGCGGCTGCAGCGCGCGCTCATCGACCCGGCGGCGCAGCTGGCGGCCGTGGCGGCGCTGGGCGAGGGCGGCACGCTGCCCGTGCGCATGCACCGCGACATCGACGTCATCAGCGCCGGCGGCATCGAGTTCCGCGGCGTCAAGACCAGCCTGGCGCCGCGCCGCGCCAACCCGCAGAACGCGCCCAAGCTGGAGAAGTACGTGTTCCTGCCGTACGACAACGCCGCCGTGGCCACCGAGGACACCTCGCGCTCCAAGCGCGACGCGCTCACCGTCAGCCTGCAGCTGGTGCTGGAGAACGCGGGCGCGCTCAAACTGAAGCTGGCCGAGGCGGCGCTGGACCGGCCGGCCGAGGCGCTGCTGACGCCGCAGGCGCTGGCCGTGCTGGAGTCCGAGCCGCAGGTGCGCGTGGACGCCACGCTGGCGGCCGGGCCCACGCCAGCGCCCTACGCCGCCGCCGTCAAGGACCTGGGCGTCAAGGTGCTGCCCAAGGACGGCAAGAGCGCGCCCATCGAGAGCGACTGTCACCTGGTCATGGCGGCCGACGTGCTGAGTCGCCACGGAGCCGCCACGCTGGAGCACCTCGCGGCGGCGATGGCCGACAGCGGCATGCTGCTGCTGGAGGAGCCACACAAGGCCCTGGACGACCGCGCGGCGCAAGAGATGCTGCAGCGCGCCGGCCTGAGCCCGGTGTCGCGCCAGGTGGCCGCCAGCTGCGAGTACGTGCTGCTGCGGCGCGCGCCCGCCCTGCCGGCGCAGCACGTGGTGGTGGACGTGGCCGACGACACCTCGTACGCCTGGGTGGACGCGCTGCGCGAGGCCCTGGCGCGCGCCGAGGGCGAGGACATGCGCGTGTACTGCGTGGCGCGCACGCCCAACTCCGGCGTGCTGGGACTGTGCACGTGCCTGCGCGGCGAGGCCGGCGGCCGCGCACTGCGCTGCTACTTCCTGCCGGGCGCGCGCGAGCCCTTCCGGCCGGACGCGGCGCCGTACGCGGCGCAGGTGCGGCGCGACCTGGCCGTCAACGTGCTGCGCGCGGGCGTGTGGGGCTGCTACCGGCACCTGCCGTTGGGCGACGCCGAGGCGCAGCTGCAGGTGGAGCACGCCTACGTCAACACGCTGACGCGCGGCGACCTGTCCTCGCTGCGCTGGATCGAGAGCCCGCTGCGGTACGCGCGCGACGTGCCGCAGCCGGCGCGCACAGACCTGTGCCGCGTGTACTGCGCGCCGCTCAACTTCCGCGACATCATGCTGGCTACCGGCAAGCTGCCGCCGGACGCGCTGCCCGGGAACCTCGCCGGACAGGAATGTATTCTCGGATTGGAGTTCAGCGGACGATCCTCTGACGGCAAGCGCGTGATGGGCATGGTCGCGGCGTGCGGACTGGCCAGTACGGTGCTGGCCGACAAAGGATTCCTGTGGGAGGTGCCGGCCAAGTGGTCGCTGGAGGAGGCGTCTACGGTGCCAGTGGCGTACGCCACGGCTTACTACGCGCTGGCCGTGCGCGGGCGCATGCAGCGCGGCGACTCCGTGCTGGTGCACGCGGGCACGGGCGGCGTGGGGCAGGCGGCCGTGGCCATCGCGCTCCACGCCGGCTGCACGGTGTTCACGACCGTAGGCACGCCCGACAAGCGCGCCTTCCTGCGCGAGCGCTTCCCCACGCTGCCGCCCGAGAACATCGGCAACTCGCGCGACACGTCCTTCGAGCAGCTCATCAAGAGACGCACGCGCGGCCGCGGCGTGGACTTGGTGCTGAACTCGCTGGCCGCCGACAAGCTGCAGGCGTCCGTTCGCTGCCTGGCCGAGGGCGGCCGCTTCCTGGAGATCGGCAAACTGGACCTGTCCAACGACACGGCGCTGGGCATGTCGGTGTTCCTCAAGAACACCACGTTCCACGGCATCCTGTTGGACGCGCTGTTCGACGCCGACTCGGAGAACAGCGATAAGGCGGCCGTGGTGCGCTGCGTCACCGACGGCATCGCGGCCGGCGCCGTGCGCCCGCTGCCTGCCACCGTCTTCTCCGACCACCAGCTGGAGCAGGCCTTCAGGTATATGGCGACAGGCAAGCACATCGGCAAGGTCGTGCTGCGCGTGCGCGACGAGGAAGCGGCGGGCGCGCGGCCGGCCAGCAAGCTGGTGTCCGCCATCCCGCGCACCTACATGCACCCCGCCAAGAGCTACGTGCTCGTCGGCGGCATGGGCGGGTTCGGGCTGGAGCTGGCGCAGTGGATGGTGAAGCGCGGCTGCACGCGCCTGGTGCTGAACTCGCGCAGCGGCGTGCGCACGGGCTACCAGGCCTGGTGCGTGCGGCGCTGGCGCGAGGCCGGCGTGCGCGTGCTGGTGTCCACGGCCGACGCCTGCAGCGCGGCCGGCGCGCGCGCGCTGCTGCGGGAGGCCGCGGCGCTGGGCGCGGTGGGCGGCGTCTTCAACCTGGCCGCCGTGCTGCGCGACGCCTTCCTCGACAAGCAGACGCCCGCCGACTTCCAGGCCGTCGCCAAGCCCAAGATTGACGCTACCAAGATCCTGGACGCGGCCACGCGCGAGCTGGCGCCGGAGCTGGAGTACTTCGTGGTGTTCTCGTCCGTGTCGTGCGGCCGCGGCAACCCCGGACAGAGCAACTACGGCCTCGCCAACTCCGCCATGGAGCGCATCATGGAGCAGCGCCAGGCCGACGGCCTGCCGGGCCTGGCCGTGCAGTGGGGAGCCATCGGAGAGGTCGGCCTCATCGTGGAGACCATGGGCGGCGACGAGACCGTGGTGGGCGGCACCGTGCCGCAGCGCATCGCGTCCTGCATGGAGGCGCTGGGCGCGCTGCTGGCGCTGCCGCACGCGGTGGCGGCGTCCATGGTGCTGGCCGACAAGAGACGGTCGGCCGCGGCGCCGCAGCAGGACCTGCTGCACGCCGTCGCCAACATCCTCGGCATCAAGGACCCCACGAAGGTGTCGGACTCCGCCAACCTGGCCGAGTTGGGCATGGACTCTCTCATGGGCGCCGAGATCAAGCAGACGCTGGAGCGCGGCTACGACGTGGTGCTGGGCGTGCAGGAGATCCGCGGCCTCACCTTCTCTAAGCTGCGCGGCATGGCCGGCGGCGAGGACGCGGCGGCCGGCGACGCGGCCCCGGCCGCCACCGAGTCCGCGGACCAAGTGCAGTTCGCGGCCCTGGGCGAGCTCATGCCCAAGCAGGTGCTGGTGAAGCTGCCCAGCGCCGCGCCCGCCGGCAGCGAGCTGCGGCCCGTGTTCATGGTGCACCCCATCGAGGGCGTGGTGGAGCTGCTGCGGGGAGTGGCCGCGGCCGTGCGCGCGCCCGTGTACGGGCTGCAGTGCACGCAGGCCGCGCCGCTGGAGGACATGGCCGCGCTGGCGCGCCACTACGTCACGCACGTGCGCGCCATGCAGCCCGCCGCGCCCTACACTATCTTGGGCTACTCCTTCGGCGCCGGCGTCGCCTTCGAGATGGCGCTGCAGTTAGAACAGGCCGGCTGCGAGACGCGGCTGGTGCTGGTGGACGGGTCGCCGGCGTACGTCGCCACGCATACGACGCGCGGCAAGAAGAAGCGAACCACGCGCTCCGCCGAGACCGACGAGGCCGACGCGCTCGCCTACTTCGTGCAGCTGTTCAAGGACGTGGACGCCGCCAAGGTGTCGTCCGAGCTGGAGCGCCTGCCCAGCTGGGAGGCGCGGCTGGCGCACACCACGGCGCTGGTGGGGCCGGCGGCGGGCCCGCACGGCGCCGAGGCGCTGGCGGCCGCGGCCAACTCCTTCTACCGCAAGCTGGTGATCGCCGACACGTACAAGCCGGCCGGCCGCCTGCGCGCGCCCGTGACGCTGTTCACGGCGCGCGACAACTACGTGACGCTGGGCGAGGACTACGGGCTGCGCGAGGTGTGCGCGGGCGAGCTGCACACGCAGCAGCTGGCCGGCACGCACCGCACCATCCTGGCGGGCGACGCGGCCGCGGCCATCGCGCAGCACCTGTCGCAGATGCTGGCGCACTAG
>Unigene_65-DES
CCACAAGTTCCTAAGATGGCTCCAAACATATCGGATGATGTGAATGGTGTACTCTTCGAGAGTGACGCCGCAACACCGGACCTGGCGCTCGCCAGCCCGCCAGTGCAGAAAGCCGACAACAGGCCCAAACAGTATGTGTGGAGAAACATCTTACTCTTCGCATATCTTCACGCAGCTGCTCTGTATGGTGGCTACCTGTTCCTCACCTCTGCTAAATGGCAAACAGACGTATTTGCCTACATCTTGTATGTGATGTCAGGGCTGGGCATCACGGCTGGAGCTCATCGCTTGTGGGCCCACAAGTCCTACAAAGCGAAATGGCCACTCAAAGTTATCCTGATCATCTTTAACACCATTGCCTTCCAAGATGCTGCTATGGACTGGGCTCGTGACCACCGCATGCATCACAAGTATTCTGAAACTGATGCTGATCCTCACAATGCGACTCGAGGCTTCTTCTTCTCCCATATTGGTTGGCTGCTCGTCAGGAAACATCCTGACCTCAAGGAAAAGGGCAAAGGACTCGACATGAGCGACTTACAAGCCGATCCCATTCTCAGATTCCAGAAAAAATACTATCTGCTGCTGATGCCCTTGGCTTGCTTCGTTATGCCCACGGTGATTCCGGTCTACTTTTGGGGCGAAACGTGGAACAATGCATTTTTTGTGGCGGCTATGTTCCGTTACGCATTCATCCTCAACGTCACTTGGCTCGTCAACTCCGCTGCACATAAATGGGGAGACAAACCTTACGACAAGAGCATCAAGCCTTCCGAAAACATGTCAGTGGCGATGTTCGCTCTGGGCGAAGGTTTCCACAACTATCACCACACCTTCCCCTGGGACTACAAGACTGCTGAGCTTGGCAACAACAAACTGAACTTCACCACCACCTTCATTAATTTCTTCGCTAAACTTGGCTGGGCTTACGACATGAAGACTGTCTCTGATGATATCGTCAAGAACAGGGTGAAGCGCACGGGAGATGGCTCGCACCATCTGTGGGGATGGGGCGACAAAAACCAATCCAAAGAAGAAATCGCTTCCGCTATTAGAATCAATCCCAAGGATGATTAA
>Unigene_741-DES
GGTTGGTCCTTTAATGTTACAATTCCGTTTTGGAAAATGGCTCAAGGCGTCCAAACGACTACGATATTCAGGGAAGAAGAGCCAGCATTGACTTTCGTGGTACCTCAAGAGCCGAGAAAGTATCAAATCGTTTATCCAAACCTTATCACATTTGGGTACTGGCATATAGCTGGTCTATACGGTCTATATTTGTACTTCACTTCGGCAAAATGGCAAACAATGTTATTCAGTTTCATGCTCGTCGTGTTAGCAGAGTTAGGAATAACAGCCGGCGCTCACAGATTATGGGCCCATAAAACATATAAAGCGAAGCTTCCCTTACAAATTATCCTGATGGTATTGAACTCCATTGCCTTCCAAAATTCCGCCATTGATTGGGTGAGAGACCACCGTCTCCATCATAAGTACAGTGACACTGATGCAGACCCTCACAATGCTAATCGTGGTTTCTTCTATTCCCATGTTGGATGGTTGCTCGTAAGAAAACATCCTGAAGTCAAGAGACGTGGAAAGGAACTTGACATGTCTGATATTTACAACAATCCAGTGCTGAGATTTCAAAAGAAGTATGCTATACCCTTCATTGGGGCAATGTGCTTTGGGCTACCAACTTTTATCCCTGTCTACTGCTGGGGAGAAACCTGGACTAACGCTTGGCATATCACCATGCTTCGCTACATCGTGAACCTCAACATTACTTTCCTGGTCAACAGTGCTGCTCATATCTGGGGAAACAAGCCGTATGACAGCAAAATATTGCCTGCCCAAAATATAGCAGTATCCATAGTAACCGGTGGCGAAGGTTTTCATAACTACCATCACGTTTTTCCTTGGGATTATCGTGCAGCAGAATTGGGGAACAATTATCTTAATTTGACAACTAAGTTCATAGATTTCTTCGCTTGGATTGGATGGGCTTATGATCTCAAGACGGTGTCTAGTGATGTTATAAAAAGCAGGGCACAAAGAACTGGTGATGGGACGAATCTTTGGGGATTAGAAGACAAAGGTGAAGAAGAAATTTTGAAAATCTGGAAAGACAATTAA
>Unigene_780-DES
AGTACAGATACAATGCCTCCTCAAGGGCAAACTGGTGGGTCGTGGGTCCTCTATGAAACAGATGCTGTGAATGAGGACACAGATGCGCCCCCAGTTATCGTACCTCCATCGGCCGAGAAAAGAGAGTGGAAGATAGTATGGAGAAATGTCATCCTTATGGGACTCCTCCATATAGGAGGAGTATACGGTGCCTACCTTTTCCTAACTAAAGCAATGTGGACGACGTGTTTCTTTGCTGTGTTCTTGTATATATGCTCAGGCCTGGGTATCACCGCTGGTGCGCACAGGCTATGGGCTCACAAGTCATACAAAGCGCGTATGCCACTCAGACTTCTGCTCACACTCTTCAACACTTTGGCCTTTCAAGATGCCGTAATCGACTGGGCACGTGACCATCGGATGCATCACAAATACTCGGAGACTGATGCTGATCCTCACAATGCAACACGAGGCTTCTTCTTCGCCCACGTGGGCTGGCTGCTGGTCAGAAAACACCCGCAGATCAAGGCAAAGGGTCACACCATCGACCTGACTGACCTCAAGAGTGATCCCATTCTGCGTTTCCAGAAGAAGCACTACCTGATCCTCATGCCCCTGGTCTGCTTCGTGCTGCCGTCCTACATCCCCACGCTGTGGGGCGAATCTCTCTGGAATGCATACTTCGTGTGCTCCATCTTCCGCTACGTGTACGTGCTGAACGTGACCTGGCTGGTGAACTCCGCCGCCCACCTGTGGGGCGACAAGCCTTACGACAAGAACATCAACCCTGTGGAAACCAAACCCGTCTCCGCCGTGGTGCTCGGCGAAGGATTCCACAACTACCATCACACCTTCCCCTGGGACTATAAGACAGCTGAACTCGGCGACTATTCCCTCAACATCACTAAACTTTTCATTGATACCATGGCCGCTATCGGATGGGCATACGACCTCAAGACGGTGTCCACTGACGTCATCCAGAAACGCGTGAAGAGAACCGGTGACGGTAGCCACGCGGTGTGGGGCTGGGATGACAAGGAAGTGCACCAAGAGGACAAGAAATTAGCAGCTATTATTAACCCAGAGAAGACTGAATAA>Unigene_10494-DES
ATAATCGCAGCGACGCCGCTTTTCAGAATGGCTCCAGCGCAGAAAAACATGGAAATGTGTGGTGAAGAAATACATTCGGAACTTAAAATTAGTCCAGTTACGTACAAAAATGGCAAAGGTGCACATTACGAGAATAACAATACAGTGTTAAGAGACAGTGCTAGTGAAGTTACAAGTGACTCCGATTTTGATATTAAAAAGTATGAAGCTATGGAATTTAACGCGCAATGGCGATGGCCGGACCTTGCCGCTCA
>Unigene_15401-DES
CTCTGGGCACATCGCTCCTATAAGGCACGATGGCCACTGCGGCTGTTCCTGGCTTTCATGCAGACGATGGCCTTTCAAAACCACATCTATGAATGGGTGCGAGATCACAGAGTCCACCACAAGTTCACGGAGACAGACGCAGACCCTCACAACGCGAAGCGAGGTTTCTTCTTCTCCCACATCGGCTGGCTGATGGTGCGCAAACACAAAGATGTCTTCGAGAAGGGAGCCTCCGTTGACATGTCCGACCTGGAGAAAGATCCGATTGTTATGTTCCAAAAGAAAACATATCTCGTGGTGATGCCAATCCTCTGCTTCATAATCCCCGCCTGGATCCCCGTCTACTTTTGGGGCGAGAACGCCTGGATCTCGTGGTACGTGGCGTCCATCACCAGATACACAGTGGCCCTACATTTCACCTGGCTCGTCAACTCCGCGGCCCACATCTGGGGCAACAGACCCCGTTTTGAAAGGCCATCGTCTGCATGA
>Unigene_163-FAR
GGTTGCATCAGAGGTAGAACACAATGGTGCCCCCGCCCCGTCCCGCAGTCGCCGCCGCCCCCGCTCATCCCCGAGTTCTTCGCGGGGAGGGAGGTGTTCATCACGGGCGGCACTGGCTTCATGGGCAAGGTGCTGGTGGAGCGTCTGCTGTGGACATGTCGCGACGTGGCGCGCGTGCACCTGCTGCTGCGCCGCAAGCAGGACTGCGCGCCGCAGAAGAGGCTCGCGCAGCTCAAGCAGTCCAAGGTGTTCGACGTGATCCGCGCGCACTGCCCGCAGCAGCTGGACAAGCTGAACGCGGTCCCCGGTGACGTCACGCAGCCGCGCTTGGGCCTCGACCAGCACCACCTCAACCAACTACAACAGGTGTCGGTGGTGTTCCACTCGGCGGCCACGCTGAAGTTCACCGAGCCGCTGGAGGCCGCGCTGGCGCAGAACGTGCGCCCCGTCATCACACTCATGGACATCTGCGACGAGCTGCCCAACATGCAGGTGCTGGTGCACGTGTCGACGGCGTACAGTAACGCGGAGCTGAGCGTGGTGGAGGAGCGCGTGTACCCCTCCCCCACGTCCCCCGCACAGGTGCTCGCGCTCGTCGAACATCTGCCTCCCGAGCTGCTCGCCGACACCACGCACAAACTGATCTCTCCGAAGCCCAACACGTACACGTTCACGAAGGCGCTGGCGGAGCGCGCGGTGGCCGAGCACGCCGCCGCCGCCAGCTACGCCACCGCCATCTTCAGACCCACCATAGTAATATCGTCTCAGCGCACTCCGTTCCCGGGCTGGATCGAGAACCTGAACGGGCCGAGCGGCGTGATGGTGGGCGCGGGCAAGGGCGTGCTGCACGTGTTGAGCTGCGACGGCGGCCAGCGCGCCGACATGCTGCCCGTGGACCTCGCCATCGACACGCTGCTGGCCGTCGCCTGGGAGACCGCCGTCGATGACTTACGCGAGACACGCGTCTACAACTGCAGCACGTGTTCCAACCCCATCACGTGGGAGCAGTTCCGCTCGTACATGTTGTCTGGGGTCCGAGCGCACCCCTTTGACAACGCCATGTGGTATCCCTACGGCTTAATCACCGAGAGCACCATGATGCAGAAACTCCTGGAGACGGTGCTCCAGACCGCGCCTCTGTACCTCATCCACTACGTGTCCAAGATGTGCGGCATCAAGCCCAGACCGAGCTTGTCGACCGTGAGCAAACGCATGCAAGCAATGAACGAAGCGCTGAAGTTCTTCGCGCTGCGCGAGTGGCACTTCAACACGGACAACGTGCAGCGCTTGAAGCAGCGACTGTCGCCCGCTGACGCCGCCGTGTTCAACCTGGACCCCAGCACTATTGATTGGACGGAGGTGTGCACTGACTTCGTGAAGGGCACTCGCAAGTACTTGCTGCGGGAGAAGGACGAGGACATCGAGCACGCTCAGAGAAGAATGCACTTGCTACACATGATGCACAACGCCACAATGTTATTCCTGACCGTTCTGTTATGTCGCCTGGCAATGCGAACTACTCCCGCCATCTTGCGGGCAATAGCAACACTGATACGACTGCGAAGAAAAAGTTCTATTTTACACAATATTTGA
>Unigene_1098-FAR
ATATTAAAGACAATGGCAGTCGAAGCACTCACGAACAGTCAGCTGTTTGAGTCGAAGCAAGGAGGAGACATCACATTCATGGACATGGTGGACGAGCAGGAGCCCCTGGGGGACTCTCAGATACAGAAACTGTTCGCTGGCTCCGCAGTATTACTGACTGGAGGCACTGGGTTCCTGGGGAAGCTGGTTGTGGAGAAACTGTTAAGATCATGTCCAGACCTAAAGAAGATCTTCCTGCTTGCGCGGCCCAAGAAGAACAAAGACATCACCAAGAGGCTGCAAGAACAGTTCGAAGACGTGTTATACGACAGACTGCGCAAGGAGCGACCAGACTTCATCAGTAAGATCAGCATTGTGGAAGGCGACATGGGGCAGCCGGAGCTCGGCATGTGCGCTGAGGACCGCGCCAAGATCATGAACGAGGTGGACGTGATCTTCCACGGCGCGGCAACAGTACGCTTCGACGAACCACTCAAGACTGCGGTTGAGATCAACGTGCGAGGCACCAGAGAGATGTTCAAGCTGGCGCGAGGATGCACCAAACTCAAGGCCTTCGTACACATATCTACAGCCTACAGCAACTGCCCACAAACCTCGATCGACGAGAAGTTCTATGACAGTCCACTGCCTGGAGAGAAACTGATTGACCTGGTTGAAACTATGGACGAGCAGACCATCAACAACATTACACCGGGTCTTTTGGGAGACTTTCCGAACACATACGCGTACACAAAGGCGGTGGCGGAGAACATCGTTCTGGAGTACTCCAAGGGTCTGCCCGTGGCCCTCTTCAGACCCGCTATCGTGATTGGTACCGCGAAGGAGCCCGTTGCTGGATGGATAGACAATGTATATGGACCTACTGGTGTCGTAGTGGGTGCGGCGGTAGGCCTCCTCCACGTGTTGAACTGCAACCCCAAAGTTATAGCCGACCTCGTGCCCGGGTGA
>Unigene_2537-FAR
ACCAAAAACAGAAGAAGAGTCTTCAATATGCCAGACGACTCACAAGTTCGTGCGTTTTACGCGGGCAAAAACTTCTTTATTACCGGCGGCACGGGATTTGTCGGCCTATGTCTCATTGAGAAGATTCTACGATGTATGCCTGATGTGGGAAAGATCTACCTGCTGATGAGACCCAAGAAAGGCAAAGAAATATCTGAGAGACTACAAGAATTTCCAAAGAATCTGGTCTTCGAAAAACTCCTAGAAACAAATTCAACAGACATATTCCAGAAACTGATCCCTATTGCCGGTGACGTTGGTGAAGACAACCTTGGGTTAAGTCCTCAGGACCGTCAGACACTGGTGGACAATGTGAACGTAGTGATCCACTCGGCTGCTACGTTGGACTTCCAGGAGAGTTTGAGGCCTACGGTCAATATTAATCTTCTTGGAACCAGGAGGATTATGGAGCTGTGTAAGGATGCTAAGAATTTGAAGGTAATGATCCACGTCTCATCAGCCTACGTGAACTCGTTCCTGACTGAAGCCCATGAGAAGGTGTACGAGGCACCGGAAGATGCGGAGAAGGTCATATCCTTAGTGGGCACTCTGAACGATGAGGCATTACTAGAGATTGAGCCAAAATTACTGAAGAGTCATCCTAACACCTATACTTTCACGAAACATCTGGCTGAACACGAAGTGGTGAAATGCGCTGATTTGTTCCCCTGCACCATCGTCAGACCTACCATGATTGTTGCCACATGGAAGGAACCGGTTCCTGGGTGGACTTGCTCCAAAGTGGGTCCTCAAGGTTTCCTCATGGGAGCTGCTAAAGGTGTTGTCCGTCGCTTGCCGTTGGCTAAGGAGAACATAGCTGATTATATACCAGTGGATGTTGTCGTGAACCAACTTTTAGTTGCTGGCTGGGAGGCGAGCAAGTCCAATTCCGGTTTGTCAGTATACCACTGCTCATCATCAACGTGCAAGCCGTTCACCTGGTCCATGTTGGACAGTACAGTCAACAGCATGCTGCACAAGTATCCCTTGAAGAGTGCTGTGTGGTACCCTTGCCTACAGTTCGTGCCGTCTCTCCTGATGTTCCGTATCTCGGCGATCTTCGTGCATTTCTTCCCGGCTCTGTTACTGGACCTGATGTTGAGATTAACTGGAGGTAGACCTATTCTAATCCGTCTCCACAAGAACGTTTGGAACTCTCTCAGCCGTCTCGAGCGTTTCATCTTCAGCGAATGGAAGTTCTACAACCCCAATACTTTGGAACTGTGCAAGAAATTAAATCAGACTGATAAGGAACTGTTCTATATTGATATATCTATGTTACATTGGGTAGAATACTTCAAAACATTACATCTGGGCGTCAGACGATACTTGAACCGAGAAAAAGAATCGACGCTACCCGCCGCACGTAAGAAGGATATGGTTCTCCTGATGTTCCATGTTATCTGGCAACTCTTCATCATCGGACTGTTGTGGTACATCTTCGCCAGTCTGACAGGTCTGACACTCGCGCATTCAGCCTTCATAGCACCCGTCATTTACATACTGTTAAGTTTCCTATAG
>Unigene_3905-FAR
CATTCTGTGTTGGATCTCGAATCAGATTTTTTTACCAAAATGACTTCGGAAGTGAACGAATGGTACAAAGGGAGGAGCGTCCTCGTGACGGGGGCTCTCGGTCTGATGGGCAAAGTCCTGATAGAGAAGCTGCTGTACAGTGTGCCCGACTTAGGCTGCGTGTACGCATTGGTGCGTTCCAAACGCGGCAAGTCGCCGGAGACACGCATCGAGGAAATGTGGAAACTGCCTCTGTTTCAAAGAATAAGAGAGGAGAAACCACATGTTATGAAGAAGCTGATCCCAGTTACTGGTGACATCATGTATGAGGAGCTGGGCATCAATGGTTCTCACTTGAAGGAGATTTATGATGAGGTGTCCATAGTGTTTCACTTTGCGGCTAGCTTGCGACTGGAAGCACCTCTGAAGGAAGGTTTGGAGATGAACACGAGAGGCACCCTGAGAGTCCTCGACATGGCGAAGAAAATGAAGAAACTCGTCGCCTTCATACACCTGTCTACCGCTTTCTGCTATCCAGACTATGAAAGAATGGCTGAAAAGGTGTTCGATCCTCCAGCAGATCCACACGAAGTTCTCCGAGCAGCTGGTTGGCTGACAGAAGATCAGCTGAATCTTCTAGCACCTTCCATTTACCAGAAACATCCAAACTCCTACACCTACTCGAAACGGTTAGCAGAAGCTCTGGTTAGAGAGAGCTACCCCCAACTACCTGCCGTGGTGGTCCGGCCTAGCATAGTAACTCCATCGTATAAGGAGCCCACTCCAGGCTGGGTGGACAACTTGAACGGTCCCATCGGTCTGATGGTGGGTGCTGGCAAGGGCGTCATCCGCTCCATGCACTGCTACGGACACTACCACGCCGAGGTCATTCCCGTCGACATCGCTATCAACAGTATCATCATCATTGCCTACAAGACTGGCAAGGATACTCAGAGACAGCCTGAAATCCCTGTATACAATATTACGACCGGTGATGACCGACATACTACCTGGAAGGAAGTCCTGGACATCGGCAAGGCCACCGTGCGCAAGTTCCCCTTCGAAGGCCCCTTGTGGTACCCCGACGGGAATATAAGGCACAATAAGTTTATCCATGACCTCTGCGTGTTCTTCTACCATATCATTCCGGCTTACTTCATTGATTTCCTGTTGTTCCTGTTTAGACAGAGGCGATTCATGGTACGCATCCAAAATAGAATAACAATTGGACTGGAAGTCTTACAATACTTCACGACTCGGGAATGGTGGTTTGACACGAACAATTTCAAATCTCTGGTTGGCCTACTGAACCCAGTCGATAAACAGACGTTTCCGATGGACCTGACCATCATAGAAGATGAGCCGTACATAGAAAGCTGCATGATCGGAGGAAAGTTGTATTGTTTGAAAGAAAAAATGGAGAATTTACCCAAAGCAAGGTTGCAGAATCACATCCTGTATATCCTGGATCGTCTTGTATCATTGTTCTTCTACCTCGTCCTAGTGTACTGGATCGTGTCTTACGTCGAACCGGTGAGGGAACTCTTGTCGTACGGGGGCCCAGCAGTGCGGTACCTACCTCTAGTCGGCAAAGCGGTATTTAGAGACGCATAA
>Unigene_4078-FAR
AAAATTCCTGGACGAATTCTTTTGGAGAAAAAAAACTTGGAATTAAAAATATCCACTATGGCTACAGAGACGCTATCCAGCGCGGACATCGACGCGCTGCCCGACAGGATCGCGGACACCTTCTCAGGGATGAAGGTCCTCATCACAGGAGGAACTGGATTCATGGGGAAGGTGCTACTAGAGAAACTACTCAGAAAATGTCCGGACATCGGTCAGATCCTTCTCTTCGTGAGGTCCAAGAAAGGAAAGAACCCAAAACAGAGATTAGAAGAGATCTTCAGTGGAGTTCTCTTCGACAAAGTCCGCACAATGAGAGGTGGAGTGGAACCTCTCGTGGAGAAAGTGACCCTTGTGACCGGTGATGTCTCGGAGCCAGACCTCGGCATGAGCGAGGAAGACCGTCAGATGGTCATCAAAGATGTCGACATCATCATACATGCTGCTGCCACTATCAGGTTCGACGAAGAGCTGAAGAAGGCTGTTCTGCTGAACGTGAGAGGCACAAAGCTGATGGTGGAACTGGCGAAGACCTGCAAGAAATTGAAGCTGTTCATCCACATCTCCACGTCGTACTGCCACCTGCACGAGAAACTCTTGGAGGAGAAGGCGTACCCTCCTCCCGCGGACCCTCACCAGATAATACAGGCTGTGGAGTGGATGGATGAGGAGACTATTACTGCCCTCACTCCCAAACTTCTGGACAAGCTGCCCAACTCGTATGCCTTCACGAAGGCTCTCGGCGAGGCGCTGGTGGTCGAGTCCATGCAACACATACCTGCCATGGTGCTCAGACCGTCCATCGTGATTCCAATCTGGCAGGAGCCTGTTCCAGGCTGGACTGACAACATCAATGGACCTACTGGATTACTTATTGGTGCTGGCAAGGGTGTGATCAGATCGATGTACTGCAAGAGTAATAGCTACGCAGACTATCTACCGGTAGACGTGTTCATCAGCGGTATCATGATCGTGGCCTGGAATTACTTGAAGACGGAGATACAAAGGCCAACATTATAA
>Unigene_4302-FAR
ACCAACTATCGTGATATCTCCCTCCGCCATCCATACCCTGGTTGGATAGAGAACCTCAACGGCCCCAGCGGCGTGGTGGTGGGTGCCGGCAAGGGACTGCTGCATGTCTTCTGCTGTAAGGACACCGCGAAGGCAGACATGTTACCTGTTGATATGGCTATTGATACGTTGTTGGCTGTGGCCTGGGAGACAGCTGTTGATCGGCCAGAACAAGTGAAAGTCTACAACTGCAGCACCTATGAGAACCCGACCACCTGGGGTGAATTCGAGTCAGCTCTTCGTCTGTACCTGAGAGGACATCCTCTTGACAATGCCTACTGGTACCCCAGTGGACTTGCAGTGGAGAACAAAATCGCACACAAAAGTTTGGAGACATTATTGCAAACTGCACCTCTTCACATCGCCGAGTATTTAACCAAACTTCTTGGAATAAAAACAAGAATGAGCCTGATAACTGTGAGCCAACGTCTTGTAGCCATGAGTGATGTGTTGAAGTTCTTCTCCATGCGTGAATGGCACTTTAAAACAGACAATGTGAAGAAGTTACATGCCAGACTTTCGCCTCAAGATGCTGCCATCTATAATTTGGATCCCCAGACCATCAATTGGAGTAACCACTATGAAAACTTTATTAAAGGAACAAGAAAGTATTTGTTGCAAGAAAAAGATCAAGATATTGATGTGGCAAAGAAGCATTTGCGCAAAATGTATTATGTACATCAAGGCCTGTTATTATTCGTGCTGGCTATCCTCTGCCGTTTCGCGCTCGAAAACCAATACATAAGAGCCTTTGTCTACCGAACATTCCGGATGCTGCTGTCGATTTTGACTGCGGCCTACATGCGTATACAACAGAGCTGA
>Unigene_6708-FAR
GTCGGATGGATGGATGACGAGCTCCTGGGACATATGCAGCCTAAGATAATCGAGCCTCAGCCAAACACATATGCCTACACAAAATCTTTGACAGAAGATCTTGTGTCACAGTACGAGGGAAAGTTCCCCATCGTGATAGCAAGGCCATCTATTGTTGCAGCAGCCTACAAAGAACCGATGCCAGGATGGGTGGACAACCTTAATGGGCCTACTGGACTCCTAGTAGGAGCCGGCAAAGGTGTGATCCGAACAATGCATTGCAATGAAAACTACGCAGCTGATGTGGTACCGGTAGACGTGACGGTGAACGCCTGCATCATCCTGGGATATCTCACTGGAATTGAGAAGCCAAAACAGATCAGCGTCTGCAACATCACTCAGTCTGAAATCAACCCGATTACGTGGGGACAAGCCTTGGATATGGGTCGTATCCACGTCCAGGAGTTCCCTTTCACAGTGTGCCTGTGGTACCCGGGCGGCTCCCCCAAGAGCTCCCGGCTGGCTCACCAGCTGGCTCTGTTCTTCACTCACCTGCTGCCTGCCTACTTCGTGGACCTGCTCATGTTTCTCATGGGGAAGAAGACTTTTATGATTAAGATCCAGAAACGCATCAAC
>Unigene_7344-FAR
AGAATGGCAGTGATAATTTCAAGAGAAGAGGAAAAACTATCAGTACCTGAGTTCTACGCGGGAAAGTCTATATTTATAACTGGTGGAACTGGATTTCTCGGAAAGGTATTTATAGAAAAACTTCTGTATAGCTGCCCTGACATCGACAAAATCTACATGTTAATTCGAGAAAAGAAAAACCTATCAATTGACGAGAGGATGACAATGTTTCTCGATGATCCGCTTTTCAGCAGACTTAAAGAGAAGAGGCCGGGAGACGTAGAAAAGATAGTTCTAATACCAGGAGATATTAGTTCTCCTAACTTGGGACTATCAGCCGAAAACGAAAGAATATTGATAGAAAACGTATCAGTGATCATCCACTCGGCTGCCACCATAAAGTTTAATGAACCCCTCCCTATTGCGTGGAAGATCAACGTAGAAGGTACCCGGATGTTAATGGATCTGAGTCGCAGAATGAAACGGATCAAGGTCTTCATACACATATCCACGGCATACTCAAACGCGAACAGCGAACGTGCAGCAGTGGAGGAGATCCTGTACCCAGCACCAGCTGATATGGACCAAGTGTACCAGCTGGTCAAAGATGGCGTCACTGAGGAGGAGACTGAGATTCTACTGAATGGACTTCCAAACACATACACATTTACGAAGGCTTTGGCCGAGCACCTCGCGGCTGAGCATCAGGTACACGTACCCACGGTCATCATCCGACCTTCAATTGTGGGGTCCATAAAGGATGAACCAATAAGAGGCTGGCTGTGTAACTGGTTTGGAGCTACAGGTATAAGTGTGTTCACCGCAAAAGGCTTGAACCGGGTCCTACTGGGGAAGGCCAGCAACATCGTGGACGTGATACCCGTGGATTATGTGGCTAACTTGGTGATTGTCGCCGGGGCGAAGAATGGAGGAGAAAAATCAGAAGAATTGAAAATCTACAATTGTTGCAGTAGCGACTGTAATCCCGTTACTGTGAAAAAGATTCTAAAGGAGTTCATTGATGATACTATCAAGAATAAATCTCATATTATGCCTCTGCCCGGTTGGTTTGTTTTTACCAAATACAAATGGTTGATGACACTATTGACCATAATATTTCAAATGATACCGATGTATTTAGCTGATGTTTATCGAGTATTAATGGGGAAGAATCCAAGGTACATGAAGCTTCATCACCTGGTCATCCAAACGCGGTTAGTAATCAACTTCTTCACATTTCACTCATGGGTGATGAAGACAGACAGAGCAAGAGAGCTGTTTGGATCTCTTTCTCCCGTTGAAAAACACATGTTTCCGTGGGATCCTTCTGGTATAGATTGGACAGAATACCTACAAAGTTATTGTTATGGAGTTCGACACTTTTTGGAGAAGAGAAAATAG
>Unigene_8541-FAR
GAATATAGAGGAAGTTCGCCACCTCTGGAGCCTCCGATCTTCAACTACGTCAGCTCCGTGGAGAACAGGATCACCTGGGGAGACTTCCTGCAGCAGAACATGCAGTGGATACACTGCTTTCCGTTCTCTGATGCTGTGTGGTTCATTTCTGTAAGACTGACAAAATCGGCGTTTATGAACAAAATCTACATGTTCTTCTTGCATTTAATTCCTGCTATACTAGTCGATGGTCTCGCCATCTGCTTAGGAAGAAAGCCAAAGATGTTAAAGGTATACCGTAAGATCCACAAGTTCTCCGCGGTCCTGTCGTACTTCTGCACGCGGGAGATCAAGTTCTGTAACAGTCGGACGAGGGAGCTCTGGGAGAACTTCTGA
>Unigene_11561-FAR
CATGTAGCTGCTAGTGTTAGGTTCGATGACACGCTAAAATTTGCAGCGAAGATGAATTTAAGAGGAACCGTGGAAGTCATGGAATTGGCTAAAGAAGTTCGAGAATTGTCTGCTGTGGTTCACGTGTCCACCTCATACTCCAACACCAACAGAGATCCTATCGAGGAGGTGCTGTATCCACC
>Unigene_12329-FAR
TTAAAAGTTGTTGTAAAATTGTGTTCTCGGATTTTAAAAGTGTTTTTGATATTTTGCTGCTGCATTTTTTTTTATCGTGAGCCATCAGCCATGGTGCCCCGTCCTGTGTCCCCTAGTCCCGCTGAGCCGCTACTGCCTCGCTTCTACGCTGGCAGGTCCATTCTCATCACGGGAGCAACCGGATTTATGGGAAAGGTGTTGATAGAACGTATTCTATCGACATGTCCGGACGTGGGGCGGCTCCACCTTCTCATGAGGGATAAGAAGGGGCACTCACCACAGAAGAGGCTGGCACAACTCAAGCAATCACAGGTGTTCGACAACGTCCGCGCCCGCAATCATCGCCAGCTGGACAAGTTGTTTGTCATCTGTGGAGATGTGTCCAAGCCTCATCTCGGCATGGATTCTGAAGCCATCGCCGAGCTCAGGGAGGTGTCCATTGTCTTCCATTCAGCAGCCACCTTGAAGTTTGACGAGCCTCTGCGTGTGGCTATCGACCAGAACGTTCGTTCTGTACAACGCCTGCTTGAAATATGTGATAAGCTGCCGAACATTGCGGCGTTCATCCACGTCTCTACAGCATACAGTAATGCTGAGCTGACCCACGTGGAGGAGCGCGTGTACCCCCCACCAGTCCCACTGGAGCAGGCCTTCACCATCGCTGACTCCTTGCCTGAGGAACTGCTCGTCAAGATCAATGCAGAATACATTTCACCGAAACCTAATACTTACACTTTCACGAAGGCGCTGGCGGAGAATGTGGTGCAGGAACATGGAATTAAAGGATATCCTGTCGCCATCTTTAGACCAACTATCGTGATATCTCCCTCCGCCATCCATACCCTGGTTGGATAG
>Unigene_12652-FAR
TCCAAATATTCCAGAGTTTTACAAAGGAAAAACTGTTTTTATACTGGCGGTTCTGGATTCATGGGCAAAGTCTTGGTGGAGAAACTACTCTATTCCTGCCCAGATTTGGATAGAATCTATCTTCTACTGAGAAACAAGAAGGGAGTGAAATCAGAAGACAGATTGAACGAACTGTTTGCTTCTCCTTGCTTTGATAGACTTCGCAAGGAGAGGCCAGAGTTCAGATCAAAAGTATTTGTCATCGCTGGC
>Unigene_15351-FAR
GAGAAGTGCCACGCCCCTCCCGTGGACCCAGATCACGTAATGAAGCTTGTTCAGTGGCTGGACAACAATCAACTAGCTCTATTGACGCCGTCTCTGCTGGGTCCACACCCTAACTGTTACACGTTCTCTAAGCGGCTCGCCGAGAATCTCGTGGAGCAAGCACACCCACACATGCCTGTGGTCATCGCGCGTCCCAGCATCGTATGTCCGGCAGTGAAGGAACCTATGCCTGGTTGGGTGGACAACCTGAACGGACCAGTTGGCGTGATGTTAGGAGCAGGCAAGGGTGTCATCAGAACCATGCTGTGTAATGGAAACCTTATAGCGCAGGTCGTGCCAGTCGACATCGCCATCAACGCTATTATTGCTATAGGAATGCTTGAAGGAAGCAGGACTGAAAAACCAGAATCCTTGCCCGTGTACAACGTGAACAACGGTCATCAGAAGCCGACAACATGGGGTGACGTGCTCAACGTGGCTAAGGCTTATGGCCGCCAGTACCCCCTGTCGTGGCCGCTCTGGTATCCCAATGGAGACATCACTACCAACAAATTCCTGCATGAGTATCGGAGGATCTGCTACCATTTAGTGCCTGCATATCTCATTGATTTACTCCTGTTTTTACTAGGACAGAAAAGAATTATGGTAAGAATCCAAGAAAGAGTATCCCAAGGATTGGAGGTGCTACAATATTTCACTATGCGACCATGGAAC
>Unigene_195-AOX
ATTTTTACAATGGCACAGTGGGACGCAAAGGATAAAACTGTTTTAGTGACTGGAGGTGCTTCTGGTTTGGGCGCTGCCTATGCAGAGGCCTTCCTAGATCATGGAGCAAAGAATATAGCCATCCTAGACATTGCCGATGACCTCGGCAAGGCAACGGCCGATCGTCTGAACAAAGTATACGGCAACAAGGTGGTGTTTATCAAATGCGACGTGAGCAAGGAAGAAGACATAACGAGCGCGTTCGACTCTGTGCTCGCGCAGTTCAAGCAGATCGATGTCATCATTAACAATGCAGGCGTAATGATCGACTCGCCTAACCTTTGGAGAACTACTTCAAATATTAATTATCAAGGAGTTGCTTCTTTCACATTTAAAGGCGTCCAGCACATGCGAAAAGACGAAGGTGGAGTCGGTGGAACTATTATAAACATCGCGTCGATTATGGCTTTGACAAAATTTCCATATTTACCGGTCTACTGTGGCGCAAAAATGGCTGTCGTGCAGTTTAGCCAATGTTTAGCGATGGATCCGTTCTACGAAACCACAGGCATCAGGATTTTGACAATGTGTTTAGGAGCTACTGACACTCCTCTAGTTCAGAATTTGGAAACGAAAGCTTGGGACTCTAAATATGGCAATGCAATGTCTGCCGCTGTTGAAGAGGGTTACATCATTCAAAAGAGAGAATCAGCAGTTGCAGCTCTCTTGGATATTTTCAAAACAGGTGCTCCTGCTACGATTTGGATGTCAGTCGATGACAAACCAGTACAAGAGATTACTGCGGCTATTGATAAAGCCTTTAAGGAATTCGAGAATGTTATTGCTGGAAAATAG
>Unigene_307-AOX
AAAAACTTCCAGGGATTTCCCACGCGTGAAGATTTCGACATAGTGGAATACGAACTACCGGCGCTCAAGAATGGAGAGATCCTCGTCAAAGTTGAGTGGGTGAGTGTGGACCCCTACATGCGTGCGTACAGCTCGCGGTACAAGGCTCCATATGACCAGTTTGGCTTCCAAGTCGGCTTAGTTGAAGACTCGAAAGATCCTCGATTCCCCGTCGGTACCAGGGTCGTGTCCCACAAAGGCTGGTGTGATTACTGCGTCATTGATACAAACGACACTAAATCCGAAGTCGATAAAGTTTACAAGTTACCCAATTTGAAAGGTTTATCAAATTCCTTGGGAGTTGGCGCTGTTGGTATGCCAGGTTCTACCGCGTACTTCGGATTTCTGGAAATATGCAAACCGAAAGCTGGTGAAACAGTGGTAGTGAGTGGCGCTGCTGGGGCAGTAGGTTCCCTCGTTGGACAGATTGCGAAGATCAAAGGCTGCAGGGTCATCGGTTTCGCCGGCTCTGATGATAAAGTGAAGTGGCTGGAAGAAATCGGCTTCGACAAGGCGATCAACTACAAGACTGCTGACATCGCGGCAGCTCTGAAAGAAGCAGCTCCTAAGGGTGTGGATTGTTACTTCGACAATGTTGGTGGAGAACTCAGCTCAACGATCATTAATCAAATGAACGACTTCGGAAGGGTTTCAGTTTGCGGTGCCATCAGTTCATACAACGAGAATAACATGCCCAAGGCAAGCATCCTACAACCTGCTTTAGTATTCCATCAATTGAAAATTGAAGGTTTTCTGGTGTGGCGATGGTTTGACCGTCAAGCGGAAGCATTTACTGAACTCATCAAGTGGATCCAAAGTGGTCAGTTACAGCCTAGGGAACACATTACTGAAGGTTTTGAAAACATCCCCACTGCTTTTCTGGGAATGTTGAAAGGAGAAAATGTTGGAAAGGCTGTTGTCAAATTGTAA
>Unigene_397-AOX
CAACATGGCGAAAAAATAGCAAACAAAGTAGTCGTAATAACTGGTGGAGCCGAAGGGCTCGGCTACGATACGGCTGACAAATACCTCACAAAGGGAGCTAGAATTGTTATTATACTCGACATCAACGAAAAAGTCGGCGCTGAAGCTGCGAAGAAATTGATAGCCAAACACGGTAAAGACAGAGCAGCCTTCCTCAGATGTGACGTCACACAAGATCTGCCAACTATTTCCAAGTGGATCTTCGACTCGTACAAAGTAGATGTTTTCATCAACAACGCCGGAATACTCAACGATCGTCTCCTCAAGAAGACCATCGACATCAACGTTACAGCAGTTGTAGAATGGGGAATGACCTTCTGGGATCACATGAGGAAAGACAGAGGCGGAAACGGAGGTACCATCATCAACCTAGCTTCTATTTATGGCTACAGAGTTGACCAATTCCTGCCAGTTTATCAAGCTTCGAAGTTCGCCGTTATTGGATTCACAAAGTCCTTGGGTCATCCTGCTAACTTTCAGAGGACTGGTGTAAGGGTCATAGCAATTTGCCCTGGATTCACTGAAACAAAATTGGTAGCAGCACCTACCGCCTGGGACATGGGTCAAGATGCCGAGTTTGCAAAGTTCCTCAAGGCTCAAGCATGGCAGAAACCAGAATCAGTAGGCAACGCCGCAGTAGAAACATTCGAAAAGGTGGAAAGTGGCACAGCTTGGCTCATTGAAGGAGGTAGGCCTATTGAGGAAGTAGCAAAGTAA
>Unigene_7733-AOX
CTCCCAAAATTCGTGAAGATGTTCGAAATTAGAGATAAAGTGTTTTTCGTGACTGGGGCAGCTGCGGGCATTGGAGCTGGCATTGTCAGGGCATTTTTGGATGAAGGAGCAAAACATGTAGCAGCACTAGACGTTGACATCAACAACGGCAAAGCTTTAGAACAGGAACTATCAGCTAAATACGGAAAGGATAAAGTGAAGTTCCATAAATGTGACGTCACAACTAACGAACTGGATGCGGTATACGACAATGTTGTCAATGACTACGGTTATATAGACGTGGTGATCAATTGTGCTGGAATCATGAATGATAGACCTAATGTTTATCTGAAAGAGATTGATATCAATGTTACAGCCTTGATAAGAAGTTCTTTCAAAGCCTTCGAACTGATGCGCAAAGACCAAGGTGGCAGGGGAGGTACAATCATCAATATTTCTTCCATTGTGGGACTGTTCCAAGCTCATCTTCTACCAGTATACACTGCCACAAAGAGCGCTGTGTTGCAGTTCAGCAACTGCCTTGGAAAAGAACCTCATTGCACACGTTCAGGAGTCCGCGTTATAACATTATGCTTC
>Unigene_10714-AOX
GCGGGTGCAGTGGGCTCACACGTCGGGCAAATTGCAAAGATCCTAGGATGTCGAGTCATTGGAATCGCTGGCACTGATGAAAAATGCGAATGGCTGGTTAAAGAACTAGGTTTTGACTATGCAGCCAACTATAAAACCACAGATCTAGCAAAATATCTGAAAGAAACCGCTCCAAATGGCGTAGACTGCTACTTTGACAATGTTGGCGGGGAAATCAGTAGTACAGTGATGTCCCAGATGAACGTATACGGCAGGGTCGCTGTTTGCGGAGCTATTGCAAGTTATAATGTAACCGATCCTGAAAAGCGGAAAGCGACAATGCTTCAACCATTCATCGTCGGCAAAGAGCTAAAAATTGAAGGGTTCATGGTGAATAGATATGCCAACCGTACAATTGAAGGTATAAATCAAAACTTGAAATGGGTGAAACAAGGAAAATTAAAGTACAAAGAACATGTAACCGAGGGATTCGAATCAACTGTTGATGCTTTTATAGGATTA
>Unigene_1256-AR
ACACTGCCCACCTGTATAGAGTGGAACCGGAAGTCGGCAAGATCATACAGCAGAAAAATTAAAGATGGCGTTGTTAAGAGGGAAGAGCTTTTTGTTACTACTAAGGTGTGGCATCACTTCCACCGCGAGGCTGACGTGGAAGTCTCAGTCCGAGGGTCTCTCCGACGTCTGAACCTGGATTACATTGACCTGGTGCTCATGCACTGGCCCATGTCTATCTCGCAAGAAGGAGTAGACGAAAAGATCGACTACTTGGAAACCTGGCGTGGGTTCGAGTCCGTGCTGCGCAAGGGGCTGGTGAAGAGCATCGGCGTGTCCAACTTCAATGTGGAGCAGATGGACAGGTTGCTGAAGAACTGCAAGGTGCCACCAGTCACCAACCAGGTTGAGATCAACCTAAACTTGGGCCAGAAGGAGCTGGTAGACTTCTGTCAGTCCCACAACGTGCTCATCACGGCGTACTCCCCCTTCGGGACGATGGTTCCCTCCCGAAGCGCCCCCAACTCCCCCGAACCCAAACTGAATAACCCCACGATGGTCGCTATGGCCAAGAAGTATGGAAAGACTGTCACACAAGTTACATTGAGATATCTGTATCAGCGCGGAATCGTCAGTATACCAAAAACGGTGACCAACTCCCGCGTTGTTGAGAACGCGTCCATATTCGACTTCACCATAGACAAAGGTGATATGGACACCCTCGCCAAGTTCGACAATGGGTTCCGCACTGTCCGACCCTTCTTCTGGCAAGATTATCAGAACTACCCATTCGACAAGATCCCGGAGAAAATGGAGATCCCTGAGTCTCTACGCATTTGGAAGAATGGACTTAATTTGGATATTGATTAA
>Unigene_1274-AR
TCAAACGTCCCGATAATTTTGAATAATGGACGCACTTGTCCAGTGTTGGGACTGGGAACTTGGAAGTCTCAACCAGGCCAGGTGACTCAAGCCGTGATGGACGCCATCGACGTCGGGTACCGCCACATCGACTGCGCCCACGTCTATCAGAATGAGAAGGAAGTTGGTGAGGCCCTCAAGGCCAAGATCGACGAAGGAGTTATTAAGAGAGAGGACATCTTCATAACTTCGAAGCTCTGGTGCACCTTCCACCGACCGGACCTGGTTGAGGGAGCCATCAGGACCACGCTCGAGAACCTCGGCCTTGAATACTTGGACCTGTACCTCATCCATTGGCCTGAGGCTTTCAAGGAGGGTGGAGAGCTGTTCCCGAGGATTCCGGAGAATGGTGAGCTGATCCCGTCTGCGGTAGACTACGTAGACACTTACAAGGCGATGGAGGAGCTCCAAGAGAAGGGCCTCACGAAGAGCATCGGGCTGTCCAACTTCAATAAGAGGCAGATCGAGAGGGTGCTTGAAGCTGCTAAGATTAAACCTGCTATGTTGCAAATCGAGGTACATCCCTACTTGAACCAGCAGCCGCTGATAGACTTCTGCAAGCAGCATGACATCGCAGTAACTGCCTACTCCCCGCTGGGGTCTCCTGACAGACCCTGGGCCAAGCCTGGTGACCCCCAGCTACTCGAAGACCCTCGCCTCAAGGAAGTGGCTGAAAAATACGGGAAGACTACGGCTCAGATTTTGATCAGATACGCCATCGATCGTGGTATCGTGGTGATCCCGAAGTCGGTGACAAAGTCACGCATCACCGAAAACTTCGAAGTGTTTGACTTCCAGCTCACTTTGGAAGACATCAAGTCTATCGCGGCCCTGGAGTGCAACGGACGACTCTGCATGATGGGAGATTCCACTCACCCGGACTATCCGTTCCATGATGAGTATTGA
>Unigene_1735-AR
TCGACCGTCGCGCTGTTATCCCTTCATGTTCTAACAGGACATGCAGCAAATCCAGGAAAAATTGGGAATATTCCCTCAAAAGAACTGAACGATGGCAACAAGATGCCGTCTATCGGTTTGGGCACCTTTGGATTTGGTGACATCCCAAAGATTCGCCAAGCTATCAACTGGGCGATCGAGGCTGGCTACCGTCACATTGACACGGCAACTCTTTATAACAATGAAGCAGAGATTGGAAAGGGCATCGACGATGTCGTGAAGAAGGGACTTGTTAAGAGGGAGGATCTCTTTGTTACCACTAAGCTGTGGAACGACAAGCACGGTCGCGACCAAGTAGTGCCGGCTCTCAGGGAGTCACTCTCCAAGTTGGGACTTGAGTACGTTGACCTGTACCTCGTGCACTCTCCTATGGCGTGGAAGGCCGATGGTTCTCCCGCTGATATCGACATTGTGGAGACTTGGCAAGGCATGGAAGAGGCCAAGGAACTTGGTCTGGCCAAGTCTATCGGTGTGTCGAACTTCAACACTGAACAGATTGACAAGCTCATTGCGAATGGTAAAATAGTTCCCGCTGTCAACCAGATTGAGGTCCATCCATCAAGAACAGAAGAGAAGCTGGTCCAAGATTGCTTTGACCGTAAAATAGCAGTCACAGCATACAGTCCCTTCGGTTTCTTCGTGTCCAGAGGCGCCGGACCCAGTAAAGACGACCCTAAGATCGCCAACATCGCCAAAGAGTACGGAAAGAGCGTCAATCAAGTCTTGCTGCGATATTTGCTCGACAGAGGACTGATCGTGATCCCCAAATCGACCAACGAGGGCCGTATCAAGGAGAACATCAACGTGTTTGACTTCCACCTCACTCCTGAACAGATCTCGACCCTCAGCAGCTTCAACACCAACACCAGTATCTTCGATTGGAACAACTAG
>Unigene_1774-AR
ATGGCGCGAGTTCCTACAATCAAATTCAATAATGGACAACTTTATCCTGTAATTGGGCTTGGAACCTGGAAGTCCAAGCCAGGTGAAGTGACCGAAGCGGTAAAGAACGCCATAGACATTGGCTATAGACACATCGACTGCGCGTACGTCTATGGTAACGAGAAGGAGGTCGGTGCTGCTATTTCCGCTAAAATTGCCGATGGTACCGTTAAGAGGGAAGACCTGTTCATCACCTCAAAGCTATGGAACACCTTCCATCGTCCAGATCTGGTGAAGGGAGCCATCCAGGCCTCTCTTGAGAACCTTAACCTGAAGTATTTGGACTTGTACCTCATACACTGGCCTCAGGCTTACAAGGAAGAGGGAGAGCTATTCCCAAAAGACAATTCAGATAACATAGCGTTCTCCGATGTGGACTACGTGGACACCTGGAAGGCGATGGAGCCTCTAGTAGCCGAGGGCCTGACGAAGAGTATCGGCATTTCCAACTTCAACTCAAAACAAGTTGAGAGACTTCTGAAGAGCGCTAAAATTGTGCCTGTTACTAATCAGGTCGAATGCCATCCATACTTGAATCAGCGTCGTCTTAAGGACTTCTGCGAGGCTCGCAACATTAAGATCACGGCGTACTCTCCTCTGGGGTCTCCCGACAGACCGTGGGCCAAGCCCGGTGACCCCAACTTGTTGGATGACCCCAAACTGAAGGCTATTGCTGATCGCCTCGGGAAGACTGTCGCTCAAGTACTTATTAGGTACCAAATCGACCGCGGAGTTATCGTGATACCGAAGTCAGTGACAAAGTCTCGAATTGAGAGCAATTTCGATGTTTTCGATTTCAAATTGTCTCAGGAGGACTTGGACCTCATTGACTCGTTCGATTGTAATGGCAGACTTGTACCCATGACTGCTTCTCTGGGCCACAAGTTCCATCCCTTTGAAAATGATGAATTTTAA
>Unigene_3134-AR
GTCGTAAGGTTATTCTATAAATTATTGAATCCTACATTTTATTCAATCATGGTGTCTAAAATTCCAAGTGTTAAACTTTCGGATGGACGAGAGATGCCCATGATTGGCCTTGGCACCTATGCCAGAAGCGCCGACCCTGGTCAGTTCAGACAGGCAGTGGAATGGGGCATAGAGGCAGGGTACAGACACATAGACACTGCAGCTTTCTATGATAATGAAGAAGAAGTTGGAGAAGGCATTAATAACAAAATCAAAGATGGTACAGTCACAAGGGATCAACTGTTTGTTACTACTAAGGTTTGGAATGACCGGCATGCTGAAGAGGAGGTGGTGTTATCATTGAAGGAGTCACTAGCACGGTTCAAGCTGGACTATGTTGACCTGTATCTAGTGCATTGGCCATTTTCTACTAAGAATAAGAATGAGGAAGCTGATATAGATTATCTGGAGACCTGGAGAGGCATGGAGCGGACTGTGAAACTTGGCCTGGCGAAGTCCATCGGAGTGTCCAACTTTAACGAGGAGCAGCTAGACAGATTGCTAAAGAATTCAACTATTAAACCAGTTCTTAATCAGTTTGAGGTTAACCCAACCTTAACCCAGCACAAACTGGTAGAGTTCTGTAAGCAGAAGTCAGTACTGCCAGTAGCATACACTCCTCTGGGCCTCATATCTGAAGCCAGGCCAGAGTTCATCGGGAAAGATGTGATCAAGACAGATCCCAAACTCATAGCACTAGCTGAGAAGTATGGAAAGACTCGCGCGCAGATAGCTTTGAGATATTTGGTGCAACGCGGTATCGCTGTGATCCCAAAATCCTTCACCAAATCGCGTATTGCAGAGAACCTCAATATATTCGACTTCCAACTGACTGATAGTGAGATGTCATTGGTTGATAGTTTCAATATCAACCATAGATGTGTTCCTGCCGCTGCCTTCAAGGGTTTGAAGAATTACCCTTTTAAAGATGAGTAG
>Unigene_4806-AR
TCAAAGATATGGAATACGTATCACAGACCGGATTTAGTGGAAAAGGCTGTAAAAATCTCGTTGTCTGATCTCGGATTGGATTATTTGGATTTATATCTCATTCACTGGCCTATGGCTTACAAGGAAGGCAGTGATCCGTTTCCTTCAGATGCTAATGGCAAAGTGATTTACTCCGACGTCGACTACGTGGATACGTGGAAGGCTATGGAGAAGCTCGTCGAGAAAGGCCTCGTTAAGAGCATCGGCGTCAGCAACTTCAATTCTGTACAATTGACTCGAATTCTGAACGCTGCTACAATTAAGCCGGTGACCAATCAGGTGGAATGTCACCCGTACTTGAACCAGAGCAGGCTGTTCAACTTCTGCAAGGAGCGCGGGGTCACATTGACGGCGTACAGTCCCCTCGGAAGCCCCCAGCGGCCGTGGGCGCAGCCTGGCGAGCCCTCACTACTGGAGGACCCCAAAGTGTTGGCCATTGCGAAACGGCTGAACAAAACTCCGGCACAAATTTTAATAAGGTACCAAATCGACAGAGGTATTATTGTAATACCAAAGTCTATATCCAAGAGTCGTATAGCGGAGAACTTCAACATTTGGGACTTCTCTCTGACAAAGGAAGATATCGAGGTCATTAACAGTTTGGATTGCAACGGTCGACTCATACCGCAAGCAGAGGGTCGAGCTCACAAGGATCATCCCTTCGCTAATCCTGATATTATCTTTTAA
>Unigene_5103-AR
GGGGATAGAGGCGAAATAGCTGAAGGCGTTGTGAGTAGAGAGGACTTGTGTATTGTAACTAAGCTATGGAACGACCGCCACGCGAAGAAGGACGTGGTGCCAGCCCTGAAAGAGTCTCTAGCTCGCTTGGGCCTTAAATATCTGGACATCTATCTGATACACTTCCCAGTCTCTGTTTATGACAACAACACATTCTACGACGTAGATTACTTGGAGACTTGGGAGGGGTTGATAGAGGCGAAGGCTCTCGGCCTCGTGAAGTCCATCGGAGTGTCCAACTTCAACATCACGCAGCTGGACAGACTGATCAGCATGAGTAAAGTGAAGCCTGCCGTACTGCAGATTGAGGTCAACCTGAACATCCAAGAACCAGAGCTGATCAACTTCTGTAAAAAGCACAACATCGCAGTCATGGCATACACTCCCTTCGGCTCTATCTTCCACAACAAGGCGGCTAAGGATGCTCCTCCTCCAAGAACTGATGACCAGGCCCTACTGAAGATCGCTGATCGGCACCACAAGACTGTCGCACAGATTAACTTGAGATATCTTATTGAACTTGGAGTGATTCCTATCCCGAAATCGGTGACCAAGAAGC
>Unigene_7337-AR
TTCAGGATACCGCTGAACGATGGGAACGCTATACCAGCGTTGGGACTTGGTACATTCCTGGGTTTTGATGAGAATGGACAGAAACCGGTTGAAGCGCATGAAGTGGAATATCCAGTCACCTGGGCGCTGCAGGCTGGATATAGAATGTTAGATACGGCAGCTGCTTACAAGAATGAGGACCAGGTCGGCGCAGGAGTGAGGGCATCTGGAGTGCCCAGGGAGAATGTCTTCGTAGTCACCAAGCTTCCATCCCACGAGGCTCGGGATGTGTTGTCTTCCTTGAGGCACTCCCTCAGTCGGCTGAACATGACATATGTGGACCTGTACCTCATACATTCTACTGTCACTTTTAAGCCAGATCACAGCGGTTTCGACTTTGACATAGACTATGTGGACACCTGGAAGGCCATGGAAGAGGCCAAGAAGTTGGGCCTGGCCAAGTCTATAGGCATATCC
>Unigene_7554-AR
ATAACTTTGCCGAAATCATTCAAGATGAAGTGTGTAAGTGTTTTCTTATTGACGCTGTGTTTATTTGTAATGGGAAAGACAGCCCGTGCAAGATATGAGTCCACCACTGTAAGACAAACTGCCACGAAGAAAAGTACCATCCACGTGATAACAGATGAGGAATATAACAGAAAAATAGAAGAACTGATCACTGGGAAGACGAAATACGGCAGGATGGAAAGTATGCTATACTTACCGCTAGCTGACGGCCATGAAATACCTGTGTTGGCATTGGGCACCGCATTGACGGACCCCCGCCTCATCCAGCACGTGATTGGAGCCGCCATTGACATGGGCTATAGAGCCATAGACACAGCTTACATCTACGGCAACGAGAAGGCAATAGGACAAGCTATTAAAGCTAAAATTGACGACGGTACTGTGAGACGAGAAGACCTCTTCATAATGTCTAAGCTCTGGAGCACGTACCACAGGACGGACCTCGTGGAAGTTGCCTGCAAAGCTTCCCTGGAAAACTTGGGACTGGACTACTTCGATCTATACATGATACAC
>Unigene_9245-AR
AGATCCGCTGAAGGAGTTGTAACCAGGGATGAAATATTTATTACTACAAAGTTGTGGAACACACATCACAGACGTGGAGAAGTGGCGACTGCCTTGAGAGAGTCTCTGAACAAGACAGGACTGAAATATATCGACCTGTATCTCATGCACTGGCCTATTGGAGTGAATGCTGACTACTCCCACTCAGACACGGACTTCATGGAAACTTGGCGAGGGTTGGAAGACATGCACAGACTAGGCCTGGTGAAGTCCATCGGAGTCTCCAACTTCAACAAGGACCAGCTGCAAAGGGTCCTCGATGAGGGGACTGTGAAACCTGTAGCTATACAGATTGAGGTCCATCCCCAAATAATCCAAGAGGAGCTGATAAACTTCGCCAGAGCTAATGATATGATAGTGATGGGCTACAGCCCCTTCGGCTCCCTGGTCATGAGGTACGGCATGAGCTTCCCAGGACCTAAGATGGATGATCCGTTGCTGGTGGACATAGCTAAGAAGTACGGGAAGACAACTGCTCAAATTGTGTTGAGGTGGTCGGTCGACAGACACGTAGTACCAATCCCGAAGACAGTGAATCCAAAACGACTGCTCGAAAACATCAACATATTCGATTTCAAACTAGAAAAAGACGAAATTGAGAAAATT
>Unigene_9786-AR
GCGTTAATATCGCTCACCGTAGCGAAGGTACCTGTAGTTCCAACGTACAAACTGCATGATGGCATCAACATCCCGGCCATAGCTCTTGGGACCTGGCTGGGAAACAATTCCAAGCCGAGTGCCGACGAGGTGGAGCACTCCGTATCCTGGGCCATAGATGCGGGCTACACCCACATCGACACTGCCTTCCGGTACGGGATCGAGGACCAGGTTGGTAGGGCGCTTGCCAAGAAATTCAAGGAGGGACTCAAGAGGGAGGACATCTTTATTACTACTAAGCTATGGAACAGCGAGCACGCTAGAGACGCAGTAGTGCCTGCCCTGCGCACCTCTCTCGCCAACCTCGGCCTGGACTACGTGGACTTGTACCTCATTCATTGGCCTGTTGGAGAGTTTAACAACGGGACATATGACTACACAGACTATGTAGAGACCTGGCGCGGCATGATCGAGGCCAAGTCTCTGGGCCTCACCAAGTCCATCGGAGTCTCCAATTTCAACGAGCAGCAGATCGACAGGCTCCTGGAAGCTGGTTTAGAGAAACCCACTGCACTGCAAGTTGAGATAAACCTGAACCTGCAACAACCCGAGCTCCTGGCGTACTGTGCTCGTCAGAACATCCGTGTGATGGGCTACACTCCGTTCGGCTCTCTGTTCTACTTCAAGGCCGGGCCCGAGGCGCCGCCGCCGAGGGTCGATGACCCCGCGCTGCTTGAGATCGCTAAGAAGTACAACAAGACTGTGACGCAGGTGTCTTTGAGATATCTGATCGAGTTAGGCGTGATCCCGCTTCCAAAATCTTTAACAAAATCCCGCATCGAACAGAACATCGATGTGTTTGACTTTACCTTGTCTGAGGAAGACAAAGCGGTTCTCAAGAACTTCGACAAAAACTACAGGACCATCCCTCAGCTGAAGTGGCTGGACCATCCATACTATCCTTTCGTTAAGCCTAAGGCGTAA
>Unigene_173-ATF
AAAATGGCCGTCGCTATCAATAAAGGTATCTTCATAGTAGCAGCCAAACGGACACCGTTCGGCAGGTTCGGAGGAGCCTTCAAGGACGTGTACCCTTCAGACCTGCTGGCTGCTGCTGCTAAGGATGCCCTCAAGGCCGGCAGTGTCGCCCCTGAAGTCATCGACACTGTCAATATTGGTCAGGTTTATGGGCTCAGTGGTTCATCAGACGGTGGATTATCTCCACGTCACGCAGCACTGAAGTCTGGCATCCCGGAAGACAAGCCAGCTCTTGGAATTAGCCGACTCTGTGGGTCTGGTTTCCAAGCTGTCGTCAACAGTGCTCAGGATATACTCACGGGAGTGGCCCAAACCTCGCTAGCAGGAGGCACAGAGAACATGTCAACCGTACCGTTCATCGTCAGAAACACCCGCTTCGGAGTCAATTTAGGAGTAAAGATGCCATTCGAAGATCTCCTGACCGCCTCATCTTTGGACACATCCTGCAACAACACTATGCCACAGACCGCTGAAAACTTGGCTGAGAAGTACGGCTTGCACAGGATGGAGGTCGATGAGTATGCTCTTCAGTCGCAGCAGAGGTGGAAAGCAGCGCAAGATCAAGGCGCATTCAAAGCGGAGATGACCCCAGTTACGGTGAAGGTCAAGAGACAGGACAAGGTGATCGAAGTAGACGAGCACCCTCGCCCTGAGACAACCACTGAAATGCTCAGCAAACTGCCTGTGCTGTTCAGGAAGGGAGCGTCGTTACTGCTGGCAACTCTTCTGGTGTCAACGACGGTGCTGGAGCGCTAG
>Unigene_407-ATF
GATTATAAACCATACCCGGGATATCCAGCTGCAACGATGACGGCCAACGTAATTCTGGGGTGCGTGATGGCACTCCTTGTCATACTCTTTACAATCAGTTCCATTGCCAGATATTATATTAAGTTCACACTGTTCGTGGTAATGTCATTAATATTCGCCACAGCTCCAGTACCACTTATGTTGATCAAACCATTTGACCCAAGAAATGCGCTAATACCAGCATTTTTCCTAAGGTGTTTCGCGAGGATACTTGGTCTTCGGTGGAAAGTTAGAGGTCTAGAAAATGTAGACAACAGCCGAGGGGCGGTCGTACTATTGAACCACCAAAGTTGCCTGGATTTATATGCGCTGGCAATAATCTGGCCGCTCATGTCTCGGAGTACGGTGGTTTCCAAGCGATCGCTGCAGTACCTTGTACCTTTCGGCACTGCGACATGGCTGTGGGGCACCGTGTTCATAGACAGAGGCGCGCAAAGTGCACGCGATGCCCTCAACAAGCAAGTCGATGCTATTAAGAATCAAAAGCGAAAACTGCTGCTATTTCCTGAAGGCACGCGGCATTCTGGCGACAAGCTACTCCCGCTCCGCAAGGGAGCGTTCCACGTGGCTATGGACGCCGCCGCGCCCATACAACCCGTCGTCATCTCCAAGTACCATCACTTGGATGGGGAGCGACATAAATTCGGATCAGGCGAGTTCATCGTATCGATTCTGCCAATGATCGAGACGGAAGGAATGACGAAAGAGGACATCACGGAGTTGATAGAAAAAGTACAAACAAGCATGCAAGAAGAATTCACAAAGATCTCGTTGGAGACGTTAGAGCGGCGTAACTTACGCACTAAGGCTGATTAG
>Unigene_553-ATF
AAAGACCATAAAAACACAAAAATGTCCGCAGCAGCTAAAGGTATATTCATCGTGGGCGCCAAACGCACAGCGTTCGGAACCTTCGGTGGCGCCTTCCGCAACACATCGGCCACTGAACTGCAGACCGTGGCAGCTGTAGCAGCTCTGAAGGAGGCGGGAGTCGCTCCTGAAAAGGTGGACTCTGTCGTCGTAGGACAGGTCATGACGGCATCTCAAACCGACGGTATCTACCTACCTCGTCACGTTATGCTGAAGGCTGGCATCCCCCAGGATAAGCCTGCCCTCGGAGTGAACAGGCTTTGTGGATCTGGATTCCAATCAGTCGTCAACAGCGCACAGGACATCCTTACTGGCAGCGCCAAGATCTCACTCGCCGGTGGCGTAGAGAACATGTCCCAAGCTCCCTTCGCAGTCAGAAACGTCAGGTTTGGCACAGCCCTAGGCCAGAACTACGCCTTCGAAGACACCCTTTGGGCTGGACTCACTGACTCATACTGCGGTCTCCCCATGGGTATGACTGCTGAGAAGCTTGGTGCCAAGTTCGGTATCACCAGGGATGAGGTTGATAACTTTGCGCTGAGGTCACAACAGAGGTGGAAGGCTGCCCAAGACGCAGGAGCGTTCAAGGCTGAGATAGCCCCTGTGACCCTGACCGTGAAGAGGAAAGAGGTCAAGGTAGAGGTAGACGAACACCCCCGTCCTCAGACCACCATCGAAGGTCTGAAGAAGCTGCCTCCCGTCTTCAAGAAGGAGGGAATCGTCACCGCTGGTACTGCTTCTGGTATCAGCGACGGCGCAGGCGCCATCGTCCTCGCGAGCGAGGAAGCCGCCAAGGGCCTGAAGCCACTCGCGCGGCTGGTGGGCTGGTCGTACGTGGGTGTAGACCCCAGCATCATGGGCGTCGGACCCGTGCCTGCCATCGAGAACCTTCTGAAGGTCACCAAGATGACCCTCAATGATATCGACCTGATCGAGATCAACGAAGCGTTCTGCGCACAGACCCTCGTCCTGTGCCAAGGCCCTCAAGCTGGACGTTGA
>Unigene_2015-ATF
AAATTCAAGATGAACATCCGGTGTGCTCGGCCCAGCGACCTGATGAACATGCAGCACTGCAACCTGCTGTGCTTGCCCGAAAACTACCAAATGAAGTACTATTTCTACCATGGACTGTCATGGCCTCAACTCAGTTATGTGGCTGAAGATGAGAAGGGACACATTGTTGGCTATGTATTAGCTAAAATGGAAGAAGATGGTGAGGACAACCGTCATGGACACATTACCTCTTTGGCTGTGAAGAGGTCTCATCGTCGCCTAGGACTTGCACAGAAACTTATGAACCAAGCTTCACTTGCTATGGTTGAGTGTTTTCAGGCTAAATATGTATCCCTACATGTAAGGAAAAGCAACAGAGCAGCGCTCAATTTATACACCAACAGTCTTGGTTTCAAAATACTCGAGATTGAGCCCAAGTACTATGCTGATGGTGAGGATGCGTACTCCATGATGCGAGACCTAAGCGCCTTCGTAGCAGAGAGCAAGACAGAACTCCCGCCCATAGAGAACTTGGAAATCAAATCTGAATCTGCAATAATATCACAGTGCTAA
>Unigene_15362-ATF
CCATTTGAGCTGTTCATAACTGCGATGGCACCTACAAAACTTAGCCTCAACGAAGTGGTGATCGCGTCAGCGGTGAGGACTCCCATAGGCTCCTTCAAGGGCACCCTGGCGAGTGTTCCAGCTACAGAACTTGGAGCAATTTGCGTCAGAGCAGCAGTCGAAAGAGCTGGCATTCCACCAGAGGAAGTTAAAGAGGTGTTCATGGGAAATGTCTGTTCAGCCGCTATGCGCCAGGCTCCAGCTAGACAAGCCGCAATATTCGGTGGTCTGTCTAAAAGCACTATTTGCACAACTGTTAACAAAGTTTGTTCATCTGGTATGAAGACCATTCTGCTAGCTGTTCAAGGCTTACAAACTGGCACTCACGATGTAATATTAGCCGGAGGAATGGAATCCATGTCAAATATCCCATTCTATTTGAAGAGAGATAACATTCCATATGGAGGTACACAGTTACTTGATGGTATTTTGTATGATGGTCTAACGGATGTTTACAATCAAATCCACATGGGCGACTGTGGCGAACATGTCGCGAAAACATTCAATTTCTCCCGGGAACAACAGGATGACTATGCTATTGCTGGTTACAAGAAAGTTGCGGCAGCATATGAAGCTAATGCTTTTGCTGATGAACTTGTACCAGTTCCTGTGCCTCAGAAGAAAGGAGCCGCACCTATTATAATCTCCGAAGACGAAGAGTACAAAAAGGTCGACTTTGAAAAGTTACGCAAACTGCCACCTGTGTTCCAGGAGAATGGAACTATAACAGCTGCAAATGCCGCTGCATTGAACGATGGAGGTGCAGCTATGATCCTCATGACAGCTGAAGCTGCTCAAAGATTGAATGTAAAACCCCTTGCACGTGTTATTGGTTATGCTGATGCGGAGTGTGACCCAATCGACTTCCCAATTGCTCCTACCCTTGCCATTCCCAAGCTTCTTGAAAAAACTGGTGTTAGGAAAGAGGATATAGCTTTGTGGGAGATTAATGAACCATTTAGTATTGTTGG
>AipsCXE1
CTTCGAAGAGAAATTCTGCGTGCCGAGAAAGACCTGTTCGTTCCATGCGTTGAGAAACCAATAGAAGGAGTAGAACCTATTGTAACAAAATACCCAGCTGACATTATAAAATCTGGCAACTACACTAAAGTACCAATGATTATCGGTTACACAGACAAAGAAGGAATATACTTTGTAGGAGCAGATTACGGAACGAGTATCAAAAATAATTCTGATATTATAAACCCATTGGAGACTTTGCAGAAGGATTTAGAGTTCCCGAGTGAGTTTGACAAGAACTGCACAGCGGAGGTGTTGAAGAGACATTACTTTTCATCTTACGAGGAGGATTTAATCGCAGACATGATAGATTTATACTCTGACGTACATATCAAATTTCCTGTGGTTTTGGAATCAGAATTGTACACCAAAACTACAGACAAGCCATATATTTCTACCTGTTCAGGTACAATGGCTTGA
>AipsCXE2
GCGCTTGCGTCGCCGCCGCCGCAATGCAGCGTCGCTATGAACACCACATCAGGCCTGGTTTGCGGCGTGCTGCGGTATGCGGAGGGAGTACCGTACGCTAGTTTCCGAGGAGTTCCTTACGCGAAGCAGCCCGTAGGAGAGCTCAGGTTTAAGGAGCTCGAACCTGCAGAACCATGGGACGTCTTGTACGCGACGACCGAAGGCCCAATATGCTTACAAACAGATGTCGTGTACGGGAAGATTATGAAGGACAGCTTGCAGAACCAGAGCGAGGCGTGCATCTACGCCAACATCCACGTGCCCGCGGACGCTCTGCCTTCGATTGGTCGCAGACCGGTCAGGGAGCTCCTGCCTCCATACCCAGAACCGGTCCCGTCAACTGGTCTACCGATCCTGGTGTTCATTCATGGCGGAGGATTCGCCTTCGGATCTGGTAACACAGATCTACACGGTCCAGAATATTTAGTCAGCAAGAAAGTCATCGTCATCACTTTTAATTATAGGTTGAATGTGTTTGGTTTCCTGTCCATGAACACTCCCAAGATCCCCGGCAACGCAGGTCTGCGGGACCAGGTGACGCTGCTGAACTGGGTGCAGAGGAACGCGCGAGCCTTCGGCGGAGACCCTGATGACGTCACCATAGCCGGGCAGAGCGCCGGCGCTACTGCCGCACATCTGCTCACTTTGTCGAAAGCTGTTGAAGAGCAGCGGCTGTTTAAGAGAGCGATACTAATGAGTGGAACAGCCGCCTCCACGTTCTACAGTCCCTCGCCAGCGTTCGCGCAGTTCATGTCCAAGCAGCTGCTCACCATCCTGGGCATCACCTCCACGGACCCCGACGACATATACCGCCAGCTCATCGCGCTCGACGCAGAAAAACTCAAAACAGCCAACGAAATCCTTCTAGATAATACCGGCCTTACAACCTTTGTGCCCACAGTTGAGTCTCCGCTACCTGGAGTTACGACCATCATTGATGACGACCCAGATATTTTAATTTCCAACGGACGTGGCAAAAACATTCCACTTCTAATAGGATACGCTACTGCTGAATGCGAGACTTTCCGCAGGCGACTAGAAAAGTTTGAAATAGTGAAGAAATTAAAACAGAATCCAACTTTAATAGTACCGCCAAAGATAATATTTAC
>AipsCXE3
GGCGTCTCACTCACACTACTTGTGAACACAGTTTTAGAACCGTTGACAATGGTAGAAGTCAAAGTGCAGCAAGGATGGCTATCTGGAGAAGTACTGGAAACAATCTCAGGTGATGGCAAGTACTACAGCTTCAAGGGCATCCCCTACGCTCAGCCACCACTGGGAAAACTCAGATTCAAGGCACCACAACCACCTCTACCATGGGAAGGAGTACGAAAGGCAACAGAACACGGTCCTAACTGCCCTCAGAAGTGCATATTCACAGATGCTATAATACCAGGAAGCGAGGACTGCTTGTACCTAAATGTATACAGCCCAGACATAATGCCAACCTCTCCATTGCCAGTTATGGTCTTCATTCACGGAGGAGGTTATAAAAGCGGCTCCGGTGACGACAATAACTATGGACCAGATTTTCTTGTTACTCATGGAGTAGTACTTGTGACTATTAACTACAGATTGGAAGCACTGGGATTCTTATGCTTGGACACTGAAGAAGTCCCTGGTAACGCTGGAATGAAAGACCAAGTAGCTGCTTTGAGATGGGTTCGAGATAATATTGGAAGCTTTGGTGGAGATCCAAATAATGTCACAGTTTTTGGCGAAAGCGCTGGCGGAGCATCTACTTGTCTACATGTTATCTCACCCATGTCGAAGGGGCTCTTCAAGAGAGCTATTCCAATGAGTGGAGTACCTTTCTGCGATTGGTCTGTAGCATTTGTACCACAAAAACGAGCATTTATGCTTGGCAAAGACCTTGGCCTTGAGACCAATGACCCTAATGAGCTTCTAGAGTTCTTACAAAGCGTTCCAGCTGAGAAATTAATACATACAAATCCAGTGGTGCTATCTTTTGAAGAGTTTAACAATAACATTCTTAAGCTATACCATTTCACTCCTGTTGTAGAAAAGGATTTTTGGCCAGGAATCTTTCTTATCAGAAGATCCCTTGGAGGCGTTGAAAAATAA
>AipsCXE4
TTAATGTTATCAAAGTCTGCAGAAGGATTGTTCCACAGAGTCATACCTGAGAGTGGTGGAAACCTTGCTGCGTTTACAGTTCAGAGGGATCCTTTAGAGATTGCCAAAACTTATGCCAAAAAATTCAATTTCACGAATGTAGACAATATTTATGCTTTAGAAGAATTCTACCAGACAACTCCCATAGAACTGTTGACATCTGATCCATTACTGGATAGAACTGATTCCACTTTCATGTTTTCCCCGTGCGTCGAACGTGATACAGGAGACGGAGCATTCTTGACAGAATCCCCTCTGACTATATTAAGGAAAGGCAACTACAAGAAGTTACCAGTTTTGTATGGATTTGCTAATATGGAAGGACTGTTAAGAATTGAATTCTTCGAGTTATGGAAACATAAGATGAACGAAAAGTTTTCTGACTTCTTGCCACCTGATTTAGAGTTTGAATCTGAAGAAGAAAGAGAAGAAGTGGCTGGTAAGATCAAGCAGTTCTATTTCGGA
>AipsCXE5
GTCCTCGTCGCCATCAACTACAGGATTGGATCATTAGGATTCATGAGCACAGGCGACGCGTACGCTCCTGGTAACAATGGCATGAAAGACCAGGTGGCGGCCCTCAAGTGGGTACAGAGGAATATTGCCTCTTTCGGAGGAGACCCCAACCTCGTCACCATCACTGGCTGCAGTGCTGGCTCCATCAGTGTCATGCTGCATATGATCTCGCCTATGACCAAAGGACTCTTCCACCGCGGTGTATCGATGAGCGCTTCTCCAGTAGGCTCCCGCATAACCGCCCTGAAGCACCAGCGACATCTGGCCGTCCGCCAGGCTGAGATCCTCAACTGTCCTACTGATAACTCCTCGATCATCGTCGACTGCCTCTCCACCAAGCCCTGGAAGGAGCTTGGAGACTCGCTGCCTAAGTTCTGGGAGTTTGGTACCGGAGACCCAGTGGGTCTGTGGGGCCCGGTGCTAGAGCCTGACTTCGGGCAGGAGCGCTACCTCACCATGAACCCGCTGGATGCCATCAAGCAGGGCAAGATGCACACCGTACCTTTGATCGTCAGCCAGACCACTGATGAGTTCTTCTGGAAGGCTTTCCCGGTCCTCCAAAACGAGACCCTCTTGAAGGCAATGAACGAGGAGTGGGAGAGAGTAGCTCCGATCTCCTTCATGCTGCCTGAAGAGAACCGCGCGGTGGCTGTGAAAAGACTGAAGGAGTTCTACCTCAAGGGGAAGAAGCTGGCCAATGATAAGGAGAGTGAGAAGGCCCTGGGAACGCTGTATGGAGACTCCGTTGTTGGATTTGGAGTCCACAGATTGGCAAACCTGATGTGTCGTCACTCGAAGCACCCGGTGTGGTACTACGAGTTCGCTTACGTTGGCAACAACTCTCACTACGAAGACCCTAATGGAAAACCACAAGGTGCTGCTCATCATGATGATCTGATCTACCTGTTCACTCTAAGCTACCGCTACCCCACCATACCAGTGAGCAGTCCTCACTCACACGTCGTGGATGAGATTACCGCCATCTGGTACAACTTCGCGCGATATGGA
>AipsCXE6
CACACCATTCACTGCCAACGACTCTTCAATAATATGCCCTCAAGTATACTTCAACGAAAAGGAATCATACAGTGCCTTCGTCTTAACATATACGTGCCTCATAAAGCCAGTACCAAACCACTGCCAATATTAGTCTGGTTCCATGGAGGTGGCTTCGCATTCGGTAGCGCAGGAGAGTATGGCGGCCAATACCTCGTCAAAAAAGACATAGTCGTCATAACAGTGAATTATAGACTAGGGGCTTATGGATTCCTGTGTTTGAATGAACCTAGTGTCACCGGAAACCATGGAATGAAAGACCAGATCGAAGCCTTGAGGTGGATTCGATCACATATATCTAATTTCGGTGGTGATCCTGAGCAAGTCACTATTGCAGGAGAAAGCTACGGCGGAGGCGGTGTAGATCTACATTTGTACTCACCATACGAACATCTATTTGACAAAGTCATTGTACAAAGCGGTTCCATATTTGTTACCGAAGGAATTTTCGTCGAACCTGATCATAGAGCTGCAATAAAATTAGCCAAACATTTAGGAAGTGAGGTAAAAACGAC
>AipsCXE7
GTGAATATTGCGCAGGGGACGGTGCGCGGGCGCAAGCACCCCAATGGTGACCTATATGCTTTCTACAATATACCCTACGCCACTGGACCGGAAGGAGAAAATAAATACAAGGCACCTCTCCCTCCGCCGGTGTGGTCGGAACCGTATGACGCCATCGACCAGCACATCGTATGCCCACAAAACAAATTTTTAATTAACTTAATGCCCGAACTAAAAGTTCAAGAGGATTGCCAGAGGGTTAACGTGTTTGTACCGATCACAAATGAGAAAAACCTTTCAGTCCTCGTGTCTGTCCATGGAGGAGCCTTTATCATCGGCTTTGGACAACAGATTCAAGGAACAAAGATGTTGACGAAGACTAAAGATTTTATTCTGGTCACGTTTAACTACCGCTTGGGTACTCATGGATTCCTTTGTCTCGGTACCGAGGATGTACCTGGTAATGCAGGCATGAAGGATCAAGTGGCACTGTTGCGCTGGGTACAACAAAACATCGCCAGCTTTGGTGGCAACCCTGATGATGTCACACTTGGAGGTGGAAGTGCCGGTTCCGCATCCGTAGACCTTATTATGCTCTCTAAGTCAGCTGAAGGATTATTCCACCGAGTCATACCAGAATGTGGTGGAAACCTTGCCTCATTTGCGATTCAGAGGGATCCTTTACAAATTGCTCAAAATCATGCGAAAAACCTGAACTTCACCAATGTAGATGACATTTATGCATTAGAAAAGTTCTACAAGACAAC
>AipsCXE8
CCCGAAGTCACTATAGAGCAAGGGACTTTGAGCGGTAAAATCAGCACCGATGGATCGTTTTTCGAATACGTTGAATACCTTATGCGACGACTAATAGTAGTTCAAGGTTCAAGGACACCACTACCTCCACCAAAATGGAAGGGAGTGTACAAGGCTGTCGAAGAAATGTATCAGTGTCCACAAAACAGCCCTTTCGGAGTTATTGGTACTGAAGATTGCCTCAAAATCAACGTATATGTTCCTGCCAAGTCCAAAAAACCACTACCAGTCATGGCCTATATCCATGGCGGTGGTTTCATACTAGGAAGTGGTGGAAAAATTATAGTAGGACCAGAGTTTATAGTACAACATGATGTCGTAATGGTCTCATTTAACTACCGACTTGGAGCACTGGGCTTTCTATGTTTAGGAATCGAAGAAGCACCAGGCAATGCTGGCTTTAAAGACCAAGTTGCTGCATTGAGATGGATAAAGAAAAATATTGCAGCATTCGGAGGAGATCCAGATAACGTTACTATTTTTGGAACAAGTGCTGGCGCAGCATCAGTATCCTTACTTGTTGCTAGTGAAGTTACAAATGGCTTGTTCAAACGAGCAATCATGCATAGTGGAGCGTCGTTGGCAAACTGGGCTGTGAATCATGACCCAGTATCAGTAGCAAGTAAAATTGTGAGCATGTTAGGATATGAAACAAAAGAACCAAAGGAACTTTATGAATTATACTCCAAGTTATCAATCAAGGACTTAGTGCTAGCAACAGCACACATCCCTTTATCACAGCTTGTACTTCAAGAGTTATTACTTGTCGCATGCGTAGAGAAAAAGTTCCCTGGAGTAGAATCAGTACTCAATGATCTACCATATAATTTGCTAACCAAAAAACCTAAAAATATTCCGCTGATTTACT
>AipsCXE9
GCCAGTGTATTAAATAATTGGTCTTTAGCTAAGAATCCTATATTGGCCGTATTAGAACTGGCCAAGTTACTCGGCATTGAGAAAACGTGTAAAGAGGAAATAGTGGAAGAGCTTCGGTCTATTTCCGCGATGGATATTACCATAGCCTTTCAAAACTTTAAGATAGGATCTGATGAAGGACCCGACAGTGATTTGATTGATTCTGTGTTTAAGCCGTGCATCGAAGTAGACTTAGAAGGCCAGCCTGCATTTCTTACAAAAAGTCCACTTCTGTTGCTAAAATCTGGTAATTTTAACAAAGTGCCGTGTATTATTGGTAGTAATAATATAGAAGGAGCAGTATTACAGCATGTTGTGGAGAACTTTTACTCTAACTTTGAGAAGTATAATGAAAATGTCAGGCTTCTTGTTCCAAGAGAGCTAGCAAGAAAGGATAAACTATCAGAAGGTATAGGGCATCAGTTGTTGAAATTTTACTTGGACGGCGAAGAACATTTGAGGGCAGATACAAG
>AipsCXE10
TTTTATAATGAACTAAAAATGTTACTGGTTCCATTATTTTTCCTGGCTATGAGCTTGGCCAACGTGGAAAGTGTATTAGTACAAGTGGAGCAAGGAATTTTGATAGGGGAAGTGCTGCAGAGGTCCACTGGCAACGGTCAGTATTACAGCTTCAAAGGTATACGTTATGCTGCACCACCCGTCGGAGACCTAAGATTTAGGGATCCACAGCCTCCTTTATCATGGCTAGGATTCAGAAGTGCACTGGCTGACGGCTCTGCATGCCCTCAGATAGAATTATCCACAGAAAAAATCCTTAATGGTACCAATGAAGACTGCCTATTTCTAAACGTGTATACTCCTGAACTTAACCCTAAGACACGATTACCAGTAATGTTCTACATTCATGGCGGTTTCTTCGCGATGGGAACATCCAATTCCAACCAGTTTGGACCAGATTTTCTCTTAGATCATGATGTGGTCGTTGTGACTATAAACTACAGAGTAGGCGTTCTAGGTTTCCTATCTTTGGACATAGAAGAAGCTGTAGGAAATGCTGGATTGAAGGACCAAGTGGCAGCATTGAAATGGGTGAAGAAGAATATTGCCAAGTTTGGTGGAGATCCTGATAATGTGACTATTTTTGGACAAAGTGCTGGTGGAGCCTCGGCCACTTTGCACACTTTGTCACCAATGTCGAAAGGGTTGTTCAAGAGAGCGATAGCTTTGAGTGGTGTGTTCTTCAAAGATTTTGACATACCGTTTGAACATAAGAGACGGGCTTTTCTACTGGCTCAGCAGTTAGGATTGTACACTAAGGATCCAAAGGAAGCTATCAAGTTTCTGAAAAACGTATCCGTTACAGATTTAGTGGAAGCAAAACCATTTTTACTATATTCTGAAGGACCCAGAAGGGAGGTGCTTGAGTTATTCAATTTCAGACCGATTGTTGAGAAAAACTTGGGTTGTGAACATTTTTTTATAGAACATCCACAAAAATTGCTCAGTGAGAATAAAACAAACGTTGCTGATTTGATTATTGGTCATACTACCGAAGAAGGGATTTATAAGGCAGACGAGCAAAAAAAAGCTATTTTGAAATACTTTCCTGATTACAAAGAATTCCTAGTACCATACAAGATAGCAAATAAAGTAAACGCAACGGAAGTTTTAAAATTGGGGGACCGCGTTCAAAAACATTATTTTGGGAACCGTGAAATTAGTGAAGGAACGTTCAGAAACGTAATTAAATTGTACACCTACTTCAACTATGTTTACAACATTTATAGATTTGCAGAAATGTGGGTTAAAACTGGAAACAAGGCATATTTCTATGAATTCACTTGCTTCAGTGAGAGAAATGTTAATGGCTTGAACGGAATCAAATATGGATTACGGAATTCAACGCATTCGGACGATCTTCGTTATTTATTTGATGGATCAAAATATAATTTGACTTTGGATAAAGAGAGCCGTTCATATAAAATGATTGTGCAGACTTGTACGTTGTACACAAATTTCGCCAAATATGGAAATCCAACTCCGCCCGGCTTTAACATAACCTGGGTTGACTACAGTAAAAACAACAGCTATTTGGATATTGGCTATGAATTAATACTAAAAACGGTCAAAAGACTGCCTGAGATTGATTTTTGGAGAAGAATTTATGAATACGCTGGGCTGATGTTCTCTTAA
>AipsCXE11
AACATATGCGCACAGTTCGACAAAACTGACAGCATCATAAAAGGAGATGAGGATTGCTTATATTTAAATGTTTACACTCCAAAGTCTTTTACAAATGGTGAATCTTATCCAGTGATGGTCTTCCTTCACGGAGGCGGCTTCCTCTTCGGCAATGGTACAGACGATACGGGTCACGGACCAGATTATCTCATTCAGAAAAACGTAGTGATTGTCAGTATCAACTACCGACTCGGCATACTCGGATTTCTTGCTTTAAATATAAAAGAGGCTCCAGGAAATATGGGCTTGAGAGATCAAGTTCAAGCACTAAAATGGATCCAAAGTAACATAAAATAG
>AipsCXE12
CTTTTGTCTGATTTTGCCATAAATTATGGCGTTGAATGGTCAGTCAATAGGTATATGGAGCAAGACGCTGAAGTTTACAAGTATGTGTTTTCGTATATTGGTGGCAGTGACTACCAGAATGTGACCGGTGCAGGGGCCACACATACTGAAGAGTTGAAGTATCTCTTCGACTGGGTGTGGGCGAAACCCTTGACTACTCCTGAGCAGTTGATGATGAGGGACAGGATGACGACGATGTGGGCCAATTTTGTTAAATACGGAAATCCCACGCCCGAAGAAACCGACCTTCTCCCAGTTAAGTGGACCCCAGTCACAGGCCCCACGAGGCCTTATTTGAACATAGATGTTGACATGGAGATGAAAGAGCGGGTCTTTAGACATAGGATGGCTTTCTGGGAACTCTTCTGGCATGATCATCTTAAGAGTCATTTTCTTTTGAATTAG
>AipsCXE13
GCAGTCTGCGCCGGCGCACGCTTGCCAACGGCGGCCATCTTGTTTCTATTTTTGAAAATGTCGTTGAGGTTATTCTTGTTTTTAACGTTCGCCGGCTTGGTTGTCGCTCAAGCCCCAAACCCGACTATACGAGTGGCTCATGGGGTCCTCCAGGGAGCATGGAAGGTGTCCACGAAAGGAAGGTCCTTCGCCAGCTTTGAAGGTGTTCCATATGCGCGGCCTCCGATCGGAAAGTTGCGGTTTAGGGAACCACAGCAGCTGAAGCCATGGCTTGGAGTGTGGGACGCCACCAGGCCTCTCCCTGCCTGCTTACAATACGATCCATTCATCAAGAAGATCACAGGTAGCGAGAACTGCCTGTACGTGAACATCTACACCCCCAAGATGAGTCCTGGTGCCAACCTGCCCGTGATGGTATTCATCCACGGAGGAGCCTTCATGTACGGCGAGGGCGCTGTCTACGATGCCTCCAACCTCATGGATGTGGACATGGTCGTCGTTACCCTCAACTACAGGCTTGGACCTCTAGGTTTCCTCAGCACTGGTGACGAAGTCGCTCCCGGCAACGCAGGGCTCAAGGACCAGGCCTTCGCCCTGCAGTGGATCAGGAACAACATCCTGATGTTCGGAGGGAACCCTGACAGCATCACACTGACTGGGTGCTCCGCTGGAGGTGCTAGCGTCCATTATCATTATCTGTCGCCTTTGTCTAGAGGCGCATTCGCCCGAGGCATAGCATTCAGCGGGTCCGCCCTCACTGAGTGGACCCACTCCATCAAGCCGGCTGAGAAGGCGAAGGCACTGGCTGTCATCGTGGGCTGCCCCACGAACAACAACAAGGAAATGGTGGACTGCCTCAAGTACAGACCTGCTGAAACCGTTGTTAACGCGCAGATTGAGATGTTTGAATGGAAAGTACACATGTTCACACCGTTCACGCCCGTGGTGGAAGCCCCAGGAGTCCGGGAGCCGTTCCTCCAGCAGTACCCGTACCACGCCACCAGGGCTGGAGCCATGATGAACCTGCCCTTCATCACGTCCGTCACGTCTGAGGAGGGACTGTACCCTGCTGCTGCCTACCAAGAATCCCCCGACCTCCTGACAGAACTGGAAGCTCACTGGAACGAGCTGGCGGCCAATATCTTCGAGTACAACGATACTCTGCCGCTGAACCTCCGCAATGACGTCGCCATGAAGATCAAACAACACTACCTGGGAGGCAAACCCGTCAGCCAGGAGACTTTCCCGCAACTTGTTCAGGCTCTAGGCGACCGTCTATTCGTGGTGGACGTGGGCAAGACGGCGCAGATCCACGCAGCCAAGTCTGGGCAGCCTACCTACGTGTACCGATACGCCTTCCGTGGTACCACCAGCCTGTCCAACCTGATGGCGCATAATGACGCCAATTATGGAGTGAGCCACGCTGATGATGTGCTGCGGATCTTCAATTACCCGGGCGTGACCACACGTGACCCTCAAGACGTGGCCATGGTAGACCAACTCATCAACATGGTGTACACTTTCTCCACAACTGGTATTCCGAAGCTGAGCAACAATGGTCCTACATGGGAGCCAGTGAAGCCAGGATCTCCTGAGCTGAACTACTTGGACATCCTGTCTCCAACCAAGATGGAAATGAAATCAACCAACGACTTCGGTCAAAGAGCATTCTGGGACAGCTTAGGTTTAACGAAAATGAGAACTACCGCGTCTATCTTAAGGATGAACTTTGAATTCTCTAAGTCATGCCTTTTATATTTCATTCTAAAAATATTGTTCTTTTTATTTTTATTTGTGTTAAGTTCTCATTGCTTGTGCGAACAAAAAAATAAAGACTTAATTT
>AipsCXE14
GACGCACCAGGCAACGCTGGTATGAAGGATCAGGTGGCGCTGCTGCGCTGGGTACAAAAGAACATCGCAAGCTTCGGTGGTAACCCTGATGACGTAACTATTGCAGGTTACAGTGCAGGTTCCGCATCCGTAGATCTGTTAATGCTATCCAAGTCTGCTGAAGGACTGTTCCAGAGAGTCATACCTGAAAGTGGTGCGAACATTGCCGCATTTACAATTCAGAGGGATCCTTTAGAGATTGCTAGAAGGTTTGCCAGACAACTCAATTTCACGAATGTAGATGATATTTACGCTTTAGAAGAGTTCTATAAAACAGCTCCTTTAAGTCTATTGACAATGGATTCATTTTGGGATAGAACTGATTCTACTTTTATGTTCTCACCATGTGTGGAGCGTGATACAGGAGACGAACCATTCCTTACAGAATCTCCTTTAACTATATTTAAGAAAG
>AipsCXE15
GGAATTACAACCACTGGATCCTTGGGACGATGTCTAGTAACCACGGAAGAGGGTCCCATATGTCCTCAATACGACGAAGTGTACGGTCGTCTTGCCAGGCCAGTGGGTATGAGTGAGGCATGCATCCACGCCAATGTTCACGTCCCTCTCGGAATCTCCGACACCGGTTCAAAAGCGTGTAAGAGGACAGGTCTACCTATCCTGGTCTTCATACACGGCGGAGGATTCCAAGTTGGTTCTGGTGACTCCGATCTCCATGGACCCGAATATTTAGTTAGCAAAGGAGTTATTGTCATTTCTTTTAATTATAGACTTAACGTGTTCGGCTACCTGTCCCTGAATTCCTCATCAGTGCCTGGTAACAACGGGCTCCGGGATGTTATCACCCTGCTCAAGTGGGTGCGAAGGAACGCGCGCGCCTTTGGAGGAGACCCTGATGACGTCACCCTGGCAGGACAGAGCTGCGGCTCAGTCGCCGCGCATCTAGTCTCATTATCTGAAGCTTCTGTGGGATTATTCAAAAGAGTGATAACGATGAGCGGTTTAGGCAACGCTGGATTTTTCACAGCCTCACCAGCGTACGCTGACACTGTTGCGAAAATGTTTTTGAGCTATTTAGGCATCAACTCAACCAATGCAGACGAAATCCACGAACAACTCATACATTTACCTCTTGAACCGATCATGGAAGCTAACAGAATAGTGCAGCGTAATACTGGGCTGGTATCATTCGTTCCTGTCGTCGAAGCTGAACATCCTGGCGTCAGGAGGATCCTTGACGATTATCCAGCAAATCTTATAAAAGCAGGCCGAGGGAAAGACCTCCCAATGATCGTCGGTACTACAAGCGTTGAGTGTGAATACTTTAAATCAAGAATCGAGTATTTGAACATGGTTGGGCTTGTAGAAGAAAATCCTGTACAAATGCTCCCACCGAATATAACTTATTCTGTGTCTGACAGCGAAGCGTTACGTCTGGGTGAGATATTAGCGGGTAGATACTTCAATGGAGGGGTAACAATAGACAACATAATCAAGTGCTGTACGGAATCATTTTTCACATACCCTGCCTTCAAGGTGGCTGAGTGGAGAGCGTCGTTACAAGCCGCTCCGGTATACATGTACCTGTTCTCATTCGCCAGCGACTTTAACGTCATCAAGTTCGCTCGGATGCTGCAGTACCCAGGTGGAGGCGCTCATGTTGAGGACCAGACATTTGTGCTGCGCGTCAATTCTATAATGGAGCCAGATGAAAGGTCTTTTCCGCCCAGAACTAGGGATGACCTGATGAAGCACTGGATGACAACGGCTTTTGTTAACTTTATGCGATGCAGCCACCCGTTGTGTGACAACCAGGAGGAAGTGGCCGGCGGTGGATGA
>AipsCXE16
AATGATACCGCCACTGGCGCGGGATTCGGAAAGTTGTACTCTGATGCTATCATTGGTTTTGGAGTGCATAGATTGGTGAACTTGATGGCGATGCACTCGTCGCAGCCGCTGTACTACTACCAGTTCGGCTACATCGGCAACCGCAGTCACTACGTCGACCCTGACACCAAGAAACCGATCGCGTCTGTCCACCATGACGACCTGCTGTACCTGTTCAACGTGAGCTACAACTTCCCCCCCGTGCCCGTCTCGGACTCCCTGGACTCGCACATGGTGGACAAGATGACGGCCATCTTCTACAACTTTATGAGATACGGGGACCCGAACCCCAAGTCCGACACCCCGGAGCTGTCCTCAATGAACTGGCCTCAGTTCACTCCTGACAAAAGGAAGTACCTCCGTATCGACACTCCGTTCTCTGTCAATCAGAACCTCTTTGAAGATCGGTTCAAGGTTTGGGAGGAATTGTTCCCT
>AipsCXE20
ATGCGAGTGTGGTGCAACGCCAATCCCCTGCCCGTCATGGTGTTCATCCATGGAGGAGGCTTCAGGGATGGCTCGGGGTCCCCCTTCATCTACGGCCCCAAGTACTTAATCAGACATGGAGTCATTCTTGTTACCTTCAACTACAGACTGGAAGTCCTTGGCTTTCTGTGTCTCGGCATCAAAGAGGCACCAGGCAATATAGGGCTGAAAGATCAAGTGCTAGCACTTAAGTGGGTAAAGAGAAATATAAGAACGTTAGGAGGTGACCCCGATAATGTGACCATTTTTGGAGAAAGCGCAGGAGCAGCTTCAGTTACATACCATCTGCTATCTCCTATGTCTAAAGGATTGTTCAATAGAGCCATCATGCAAAGTGGATCTGCTTTAGGATATTGGGCCTTACAATTAGAACCTTTGAAGACTGCTAGTCTCCTAGCACAACAGATGGGACACACTACCACTGACCCCTATGAAATCTACAAGATTTTCAAGAACATGACTGCTGAAGATCTGCTGGCCTATCGTGTTCCTAGGAAAGAAGGTGATGTCGTAATTTCAGAAAACATCTTTGTGCCGTGCGTTGAGAAGAAAATTCATAAATTGGAACAATTTCTACCTGACA
>AipsCSP1
ATGAAAGCCGTCATAGTCTTGTGTGCCTTGGTAGTGGCTGTCTGTGCTCGCCCAGAGGAAGAGAAGTATCCAGACAAATATGACAATACCAACTACAAGGAGATCTTGGAGAACGGCAGACTATACCGGGCCTATTGTGACTGCTTACTTGATGCTGGCAAGTGCACTCCTGAGGGCAAGGAACTCAAATCTCGCATCAAGGACGCCTTAGAAACCAAATGCGAGAAGTGCACAGACAAGCAGAAGGAGGCTGTCCGTTACGTCATCAAATACCTGATTAACAAGAAACCAGAAGACTGGAAGAAAGTTTGTGACAAATACGACCCTGACGGTAAACTCAAATCCCAGTACGAGAAGGAACTTAAAGACTTGTAA
>AipsCSP2
ATGAAGATCATTCTAGCTCTATGCGTGTTGGTCGCGGCGGTGTCAGCTTACGACACCCGGTACGACGACTTTGATGTCGAGACGCTGGTGGGGAACGTTCGGCTGCTGAAGTCTTACGGACACTGCTTCCTGGGCACCGGACCTTGCACTCCTGAGGGAACTGACTTCAAGAAAACCATCCCCGATGCACTGCAAAGCGGCTGTGGCAAATGCTCGCCGAAACAGAAGCACCTTATCCGTACCGTAGTCAAGGGATTCCAGACTAAGACCCCTGACATCTGGCAACAGCTGGTCAAGAAGGAAGATCCCCATGGCGAGTACAAGGAGATCTTCACCAGGTTCATTAACGGTTCAGACTAG
>AipsCSP3
ATGAACTCCTTCATAGTTCTGTGCATCGCCTCCCTGGCCGTCATGGCCTACGCCCGCCCTGAAGAAGCCAAATACACAGACCGTTACGACAATGTCGACCTGGATGAGGTTCTCAGCAACCGCCGCCTGCTGGTGCCCTACGTGAAGTGTATCCTCGACCAGGGCAAGTGCGCACCTGACGGCAAGGAGCTCAAAGAACACATTCGCGAAGCTCTAGAGAACGAATGTGGCAAGTGCACTGAAACGCAGAGGAAGGGAACCCGCCGTGTCATCGCACATCTGATCAACAACGAGGCTGACTACTGGAATGAGCTGACTGTCAAATACGACCCCCAGAGGAAGTTCACCGCCAAATACGAGAAGGAACTCAAAGAGATCAAGCAATAA
>AipsCSP4
ATGAAGGTAGTTCTACTCACCCTTTGTTTCGCTCTCGGCGTGCTTGCTCAAGACAAGTACGAATCTGTCAACGACGACTTTGATGTCTCAAAAGTTCTGAATAATGACAGATTACTGCAATCTTACGCGAAGTGCTTGCTGAACAAAGGACCCTGTACTTCAGAAGTAAAAGAAGTTAAAGCCAAACTTCCGGAAGCTTTGGAAACTCGTTGTGCTAAATGTACGGACAAACAAAAACAGATGGGCAAGGTATTGGCTCAAGAAGTGAAGAAAAATCACCCTGACATCTGGAAGGAACTGGTGGCTATGTACGACCCTCAAGGCAAATACCAAGAGGCGTGGAAGGAATTCCTTCAAGAATAA
>AipsCSP5
ATGCAGATCAAATACGCGCTATTGTTATGTTGCGTCGCTGCAATGTCAGTTGCGCAGACGCAGCGACCTGCCGTGTCTGACACCGCCCTGGAAGACGCCCTTCAAGACAAGCGCTTCATTCAGAGACAGCTCAAGTGCGCGCTAGGCGAAGCACCCTGTGATCCTATCGGAAAACGGCTAAAGACTCTTGCGCCGCTAGTACTTCGGGGAGCCTGTCCTCAATGCACGCCACAAGAAACTAAGCAGATACAGCGCACTCTATCGTACGTTCAACGAAACTTTCCACAACAGTGGGCCAAAATAGTTCGCCAGTACGCGGGATAA
>AipsCSP6
ATGAAGCTGATAATCGCAGTTGCTTTACTATGCATGGTGGCGGCTTCTTGGGGAAAGCCCGCGTCTACGTACACCGACAAATGGGACAACATCAATGTTGACGAGATCCTGGAGTCACAGCGTCTTCTCAAAGCATACGTGGACTGCCTGATGGACCGAGGACGATGCACTCCTGATGGAAAAGCCCTCAAGGAAACCCTCCCCGACGCCTTGGAGAATGAGTGCAGCAAATGTACAGAGAAGCAAAAGTCTGGCTCAGATAAAGTTATCAGGCACTTAGTGAACAAGCGCCCGGACTTGTGGAAGGAGTTGTCGACTAAGTACGACCCTGACAACATCTACCAGGACAAATACAAGACCCAAATTGAATCTGTGAAGCAGTAA
>AipsCSP7
ATGAAGTTCGTCTTGCTATTGTGTGTCATGGTGGCTGTAGTCTACGCTGAAGACAAGTATACTGACAAGTTCGACAATATTGACCTGGATGAGATCCTGACCAACAGACGACTCCTCCTCAGTTACTTCAACTGCGTGATGGGGAAGGGAAAGTGTACTGCTGAAGGCAAGGAGCTCAAAGATAACCTGGAGGATGCCATTAAGACTGGCTGCGCAAAATGCACGGAGAACCAAGAGAAAGGATCGTACAGAGTCATCGAGCATCTGATCAAGAACGAACTGGACCTCTGGCGTGAGCTGTGCGCCAAGTTCGACCCCACTGGCGAATGGAGGCAGAAGTACGAAGACCGTGCCAGGGCCAACGGCATCGAGATCCCCAAAGACTAA
>AipsCSP8
ATGAATTTTCTCGTGTTGTCAATGGTGATAGCCCTGGCGGGTTTTGTGGCAGCTGAAACTTACACAGATAGGTACGACCACATCAATATCGACGAGATCATCGAGAACAGGAAGCTGCTGGTTCCGTACATCAAGTGTACCCTCGACCAGGGAAGATGTACTCCTGAAGGAAGGGAGCTGAAAGCACACATCAAGGACGCTATGCAGACTTCGTGCTCCAAATGTACTCCAAAACAAAGGAAGGGGGCCAGAAAAGTGGTCAAGCACATCAGGGCTAAAGAACAGGAATACTGGAATCAAATCCTCGCTAAATACGACCCTGAAAATCAGTACTCTGAAAACTACGAAGCCTTCCTGGCCGCTGATGATTAA
>AipsOBP1
GTTTTGTGTTGTTCTTGCGTTTTTGTAGCGGTTTGCTCCGCGGCTCCAGGAGGTGGCACCTACTGCGGGCTGACACCGACAAACATCTTCACCTGTCTCAGCGCTCCGCCAGTGGTTAGTGCTGACGTGACGTCCAAATGCCAAGGATCCAAGTACGAAAATGAGTGCGACAAACTGACCTGCGTGTTCCGCGAGGCCAAATGGCTGAATGGTAACGCGGTAGACAAGGCGAAGCTGATCACCTACTTCGAACAGTTCGAGAAGGATCACCCGGAGTGGGCACCAGCCATGCAGAATGTGAAGACTGCCTGCCTGGGGGCTGAGCTGAAGACACAGGGAGTCTTCCTCAACTGCCCAGCTTATGATGTCATGCATTGTGTGTTGGGTAGCTTCATTAAGCACGCGACTCCGACTCAATGGTCCACCTCAGCGTCATGCTCATACCCCCGCGCATACGCAGCTGCCTGTCCCGTCTGCCCAGAAGATTGTTTCAGCGCACAAGTGCCCTTCGGATCCTGTAACGCCTGTTATTTGCCGCCGAGAACACCCTAA
>AipsOBP2
ATGTCTAAGTTCACTTGTTTGGTTTTGTGTGTAGTGGCTGCGAGTATTAGCAGGGTTCATGCAGATGATGATGCAAATAAAGCAGCTTTCCGTGAAGCTTTCAAACCCATCTTAGACGAGTGCTCAAAGGAACATGGAGTTAGCAACGATGACATTGATGCTGCAAAGAAAGCAGGCAGCGCTGACGCTATCAAACCTTGCTTCTTCGGATGCATCTACAAGAAAGCCGAAGTTTTCAATGCCAAGGGAGAATACGATGTTGACAGCGCTCTGAGCAAGCTGAAGAAGTTTGTGCCCGATGAAGCTAAATTCGCTAAATACGCTGAAATTGGAAAGAAATGCGCATCAGTAAATGAGAAGCCCGTAACCGATGGCGACGCTGGATGCGAGAGGGGTGCGATGCTGACTGCTTGCTTCTTGGAAAACAGGGCCGAGATGCTCATTTAA
>AipsOBP3
ATGGAAAGTTGTGGAATTCAGAAATTGACAAAGGAACAATACGAAAACCCATCACCAGCTAGAATTCCCTGCCAAGAAAGCATTTGTTTGCTGCGCAATGCTAATTTACTCAAGCAAAACAATAGTATAGACTATGAGAAAATGGGAGATTTTGTAGATAACTGGGCAAAGATGGACCCTGATTTTACCATACCTATAACTAATGCCAAGAAGGTATGTTTAATAGAGGGAGGACCACCAGCTCCACCAGTTTGTGAACCAGACAGGATCTTCACTTGTTTGACTTCTTATGTATTATGGAACTGTAAGCTAAGATTGGACAGT
>AipsOBP4
TATAAAGAGTCTTTTCATCCATTCATAATGAAATGTGCAGAGGAATATGGTATAACTGAGGAACAATTTGAAGAAGCGAAGGAGAAACACAGCGCTGAGGGCATTGACCCTTGTTTCATGAGCTGTTTTATGAAGGAATCTGGATTTTTTGACAGCGCGGGTAAGTTTGACGCGGACAAGACCAAGGAATTTGTTGACGCCCATTTGACGAGTGAGCGAGCTATTACGTTCATGGAAGCAGTTGGTTCAGAATGTGCTAAAGTGAACGATGAAGAAGTGACTGACGGTGATAAGGGATGTGACCGAGCAAAGTTGATGTGGGGCTGTATACAAGATCTTAAAGAAAAAATGGAGGGTAGTGAATGA
>AipsOBP5
ATGAAATCCTTCGTGTTATTTGTTGCCCTGGTAGCTGGGATTCACGCTAACGTGACTCTCCCTCCGGAACAAAGCGAGAAAGCTCTAAAGACAGCATCGGAATGCATCAAAGAAACTGGAGTCTCGAAAGAGGTATTAGCCGAAGCGAAGAAAGGTCACATTGCTGATGACGAGGGTCTAAAGAAATTCACTCTATGCTTCTTCAAAAAAGCAGGAATCGTCGATAATAATGGCAAGTTGAACTTGGAGACAGCACTCGCGAAGTTACCTCCAGGAGTCGACAAAGCTGAAGCAAAGAAGGTTCTGGAAGGATGCCAGGCGAAATCTGGAAAGACACCACAGGATACTGCGTTTGAAATCTACAAATGTTACCACGCTAATGCTAAAACTCATATTGCTTTAGCGGGAATTTAA
>AipsOBP6
CAAAGAGAAAACAAAGGCGCTTCTTTGAAACCTTTATCAGTATGCTGTGATATACCAGAGCTGGGTGATCCAAAACATCTGGCAAAGTGTTCCAACCCTAAACTACCAGGACCGTGCAACGACGTCCAATGCGTGTTCGAAGAATCCGGTTTCCTGACAGACAAGAATACTCTGAACAAGGAAGCTTACAGAAATCACTTGAAGCAATGGGAAGAGAACAATAAAGGGTGGACTGTCGCTGTGGACAAGGCTATCAAGGAGTGTGTGGACAACGACCCCAGGCAACATCTGGACATCCCTTGCAAGGCGTATGACGTCTTCACTTGCACTGGAATTGCTATGTTGAAGAAATGTCCAGATTCAGCATGGAAATGTTAG
>AipsOBP7
ATGTCTAAGTTTACTTGTGTATTGTGTGTCGTGGCTTTGAGCTTAAGCAGCGTTTATGTTACGAGAGCTCATAAACCCAATCTTCGCGATGCCTGGAGGTCGGAATTGGATGAATGTGCAAAGGAATATCCAGTCACGAACGATGAAATAGACACGGCTGTGAGATCAGGCGATTCTTCGAATTTAAATCCTTGTTTCAATTTTTGTGTCTTTAATAAAACAGGATTCTTTACTGAAAATGGTGAATACGATCTGAAAAACGGTCTCATCAAACTTAGGAAGGCTATTCGAGATGATGAAGAATATACTAAATTTGAAGAAGTTGCTACAGAGTGCACAGAGGACAAAAACACATCATGCGATGAAAAAGCTAAATGTGACAGCGCCAACCGTTTGTCTCTTTGCTTTTTGCGATTCAAAGACAAGGTCCGGATATAG
